# Supplementary material for: Temperature effect on polymerase fidelity
Source: J Biol Chem. 2021 Oct 23;297(5):101270. doi: 10.1016/j.jbc.2021.101270 (PMC8592868; doi:10.1016/j.jbc.2021.101270)
Supplement: File S3 [file mmc4.csv › sfile_3_error_table.csv]

	Del_error_rates	Ins_error_rates	Reaction	Subs_error_rates	Temperature
0	9.18911834538682E-06	1.70670353896757E-07	KleExo-	4.28804534567749E-05	10
1	6.11051299218721E-06	5.05316889712497E-07	KleExo-	4.11377878853589E-05	10
2	8.54840736027387E-06	0	KleExo-	6.90536505260386E-05	20
3	0.000175246235754	4.4110455535021E-07	KleExo-	0.001071228802844	37
4	0.000174758421573	4.37622502221138E-07	KleExo-	0.001071061552172	37
5	0.000194275934738	3.38100313241576E-06	KleExo-	0.001380321407278	50
6	0.000194604168868	3.38691726089495E-06	KleExo-	0.001384998607044	50
7	0	0	KleLF	9.70168877100462E-06	10
8	0	1.823965626194E-07	KleLF	7.36491781954853E-06	10
9	0	0	KleLF	1.5066094539071E-05	20
10	8.00295473492512E-07	5.63711678571193E-07	KleLF	1.62213181131705E-05	20
11	6.30363948506602E-07	0	KleLF	3.23165319942501E-05	37
12	0	4.22947137908781E-07	KleLF	2.74560222829258E-05	37
13	0	2.45643376587617E-07	KleLF	2.19365026583677E-05	50
14	0	0	KleLF	1.80655670917094E-05	50
15	6.26697696667499E-07	0	PIPI	3.46758822331527E-05	10
16	2.33621992757219E-06	4.60988197742449E-07	PIPI	4.27710725052229E-05	10
17	3.18548566331206E-06	2.39405314360211E-07	PIPI	5.98575495688407E-05	20
18	5.10928956098347E-06	2.00063094933923E-07	PIPI	6.69327872992003E-05	20
19	1.32210858580522E-05	0	PIPI	0.000184516344506	37
20	1.85353792168496E-05	0	PIPI	0.000182263938257	37
21	8.47245435735449E-06	0	PIPI	0.000211202146966	50
22	1.82263770870437E-08	8.32094381484612E-07	PhusionNativeBuffer	2.51072917515756E-05	30
23	0	1.95413976721558E-06	PhusionNativeBuffer	8.10680845570752E-06	50
24	0	3.3719480766103E-07	PhusionNativeBuffer	3.14298198473787E-06	72
25	0	0	PhusionNativeBuffer	4.61604770188393E-06	72
26	0	7.85046246573411E-08	PhusionNativeBuffer	7.39261073632967E-06	72
27	3.19656131038725E-06	5.01413376834431E-07	Phusion	1.91685399455047E-05	30
28	1.44155506618198E-06	4.61413626913839E-07	Phusion	2.12765680857742E-05	30
29	1.61260776401699E-06	7.17765575488367E-07	Phusion	3.76394212273733E-05	50
30	3.31505926137513E-06	2.51184732365944E-07	Phusion	3.51154065673145E-05	50
31	6.27184385884081E-07	4.94467243527821E-07	Phusion	1.29164937503859E-05	72
32	4.52843504527142E-08	5.27238396241944E-07	Phusion	1.18262166983742E-05	72
33	0	0	Q5NativeBuffer	5.99101918855396E-06	72
34	0	0	Q5NativeBuffer	6.60335663107801E-06	72
35	0	1.90133230919526E-07	Q5NativeBuffer	1.93352638850369E-06	72
36	6.32647992571184E-06	6.29403894928862E-07	Q5NativeBuffer	3.22236688560162E-06	72
37	1.07044810469812E-08	5.04185149971456E-07	Q5	2.29056677150065E-06	30
38	1.47949729135357E-06	5.57683283804087E-07	Q5	9.79502522453146E-06	30
39	1.40287557139839E-07	0	Q5	5.10645219854689E-06	72
40	1.71781626035344E-07	2.3749019616115E-07	Q5	5.66258508923447E-06	72
41	1.01685234232611E-06	0	T4	3.03182403892376E-05	10
42	1.61467602509959E-06	1.84052172834255E-07	T4	3.4680719371262E-05	10
43	1.57821845040425E-06	0	T4	6.09919235997839E-05	37
44	7.56354497957773E-07	0	T4	5.73490279711143E-05	37
45	0	0	T4	1.39660433141963E-05	50
46	8.34006574463265E-09	0	T4	1.50579837459433E-05	50
47	1.91241380096736E-06	1.77199136325171E-06	Taq	6.49075381867929E-05	30
48	2.62768645556335E-06	2.24883979964903E-06	Taq	6.14599177087972E-05	30
49	2.50076873116934E-05	1.42715414390875E-06	Taq	0.000219490525538	50
50	1.85791291581389E-05	5.6262393364548E-06	Taq	0.000216470872261	50
