# Supplementary material for: Temperature effect on polymerase fidelity
Source: J Biol Chem. 2021 Oct 23;297(5):101270. doi: 10.1016/j.jbc.2021.101270 (PMC8592868; doi:10.1016/j.jbc.2021.101270)
Supplement: File S6 [file mmc7.csv]

Archive with 1 entries (1 files):
- sfile_6_all_nmer_corrected_name.csv
