# Supplementary material for: Temperature effect on polymerase fidelity
Source: J Biol Chem. 2021 Oct 23;297(5):101270. doi: 10.1016/j.jbc.2021.101270 (PMC8592868; doi:10.1016/j.jbc.2021.101270)
Supplement: File S7 [file mmc8.csv › sfile_7_all_position.csv]

Reaction	Temperature	Positions	A	C	G	T
KleExo-	10	1	0	0	0	0
KleExo-	10	2	3.90046025431001E-05	0	0	0
KleExo-	10	3	0	3.73329351153588E-05	0	0
KleExo-	10	4	0	0	3.89954765247231E-05	0
KleExo-	10	5	3.89954765247231E-05	0	0	0
KleExo-	10	6	3.73357228195938E-05	0	0	0
KleExo-	10	7	0	0	0	0
KleExo-	10	8	3.73357228195938E-05	0	0	0
KleExo-	10	9	0	0	0	3.89924354675193E-05
KleExo-	10	10	0	0	0	0
KleExo-	10	11	0	0	0	0
KleExo-	10	12	3.90015600624025E-05	0	0	3.73329351153588E-05
KleExo-	10	13	0	0	3.73329351153588E-05	0
KleExo-	10	14	0	0	0	0
KleExo-	10	15	0	0	0	0
KleExo-	10	16	0	0	3.73357228195938E-05	0
KleExo-	10	17	3.73273609555804E-05	0	0	0
KleExo-	10	18	0	0	0	0
KleExo-	10	19	3.902895948794E-05	0	3.73664150661385E-05	0
KleExo-	10	20	0	0	0.000115676471152	0
KleExo-	10	21	3.73357228195938E-05	0	0	0
KleExo-	10	22	0	0	0	3.89924354675193E-05
KleExo-	10	23	0	0	3.89924354675193E-05	3.89924354675193E-05
KleExo-	10	24	3.89924354675193E-05	0	0	3.89924354675193E-05
KleExo-	10	25	0	0	3.89954765247231E-05	0
KleExo-	10	26	0	0	0	0
KleExo-	10	27	0	0	0	0
KleExo-	10	28	0	0	3.73329351153588E-05	0
KleExo-	10	29	0	3.73552484124019E-05	0	0
KleExo-	10	30	0	0	0	0
KleExo-	10	31	0	3.73580394500897E-05	0	0
KleExo-	10	32	0	0	0	0
KleExo-	10	33	0	0	0	0
KleExo-	10	34	0	0	0	3.73580394500897E-05
KleExo-	10	35	0	0	0	0
KleExo-	10	36	0	0	0	0
KleExo-	10	37	3.89985180563139E-05	0	0	0
KleExo-	10	38	0	0	0	0
KleExo-	10	39	0	0	7.63421030554778E-05	0
KleExo-	10	40	0	0	0	0
KleExo-	10	41	0	0	0	0
KleExo-	10	42	0	0	0	3.73301478273854E-05
KleExo-	10	43	0	0	0	0
KleExo-	10	44	0.000151007968288	0	0	0
KleExo-	10	45	3.73245744998507E-05	0	3.89924354675193E-05	0
KleExo-	10	46	0	0	0	0
KleExo-	10	47	3.73245744998507E-05	0	0	0
KleExo-	10	48	0	0	0	3.89924354675193E-05
KleExo-	10	49	0	0	3.73273609555804E-05	0
KleExo-	10	50	0	0	0	0
KleExo-	10	51	0	0	0	0
KleExo-	10	52	0	0	0	0
KleExo-	10	53	0	3.89924354675193E-05	0	0
KleExo-	10	54	0	0	0	0
KleExo-	10	55	3.89924354675193E-05	0	0	0
KleExo-	10	56	0	0	0	0
KleExo-	10	57	3.89924354675193E-05	0	0	0
KleExo-	10	58	0	0	0	0
KleExo-	10	59	0	3.89954765247231E-05	0	0
KleExo-	10	60	0	0	0	0
KleExo-	10	61	7.63225832949047E-05	0	0	0
KleExo-	10	62	3.73301478273854E-05	3.89924354675193E-05	0	0
KleExo-	10	63	0	0	0	0
KleExo-	10	64	3.89924354675193E-05	0	0	0
KleExo-	10	65	0	0	0	0
KleExo-	10	66	0	0	0	0
KleExo-	10	67	0	0	0	0
KleExo-	10	68	0	0	0	0
KleExo-	10	69	0	0	0	0
KleExo-	10	70	0.000152650741166	0	0	0
KleExo-	10	71	7.46547219111609E-05	0	0	3.73273609555804E-05
KleExo-	10	72	0	0	3.73273609555804E-05	3.73273609555804E-05
KleExo-	10	73	3.89954765247231E-05	0	0	0
KleExo-	10	74	7.63253705828781E-05	0	7.63253705828781E-05	0
KleExo-	10	75	0	3.73273609555804E-05	0	0
KleExo-	10	76	0	3.73273609555804E-05	0	0
KleExo-	10	77	0	0	7.63256243521085E-05	0
KleExo-	10	78	0	0	0	0
KleExo-	10	79	0	0	3.89954765247231E-05	0
KleExo-	10	80	0	0	0	0
KleExo-	10	81	7.46547219111609E-05	0	0	0
KleExo-	10	82	0	0	7.46547219111609E-05	0
KleExo-	10	83	0	0	0	0
KleExo-	10	84	0	0	0	0
KleExo-	10	85	0	0	0	0
KleExo-	10	86	0	3.89954765247231E-05	0	0
KleExo-	10	87	0	0	0	0
KleExo-	10	88	0	0	3.73273609555804E-05	0
KleExo-	10	89	0	0	0	0
KleExo-	10	90	0	0	0.000115320593755	0
KleExo-	10	91	3.73273609555804E-05	0	0	0
KleExo-	10	92	0	0	3.89924354675193E-05	0
KleExo-	10	93	0	0	0	0
KleExo-	10	94	0	0	0	0
KleExo-	10	95	0	0	0.000189981396532	3.73301478273854E-05
KleExo-	10	96	0	0	3.89924354675193E-05	0
KleExo-	10	97	0	0	0.000115312231891	0
KleExo-	10	98	3.89954765247231E-05	0	0	0
KleExo-	10	99	0	3.73273609555804E-05	3.89954765247231E-05	0
KleExo-	10	100	3.89954765247231E-05	0	0	0
KleExo-	10	101	0	0	0.000113647157379	0
KleExo-	10	102	0	0	0	0
KleExo-	10	103	0	0	3.73301478273854E-05	0
KleExo-	10	104	7.63197964230997E-05	3.73273609555804E-05	0	0
KleExo-	10	105	3.73273609555804E-05	0	0	0
KleExo-	10	106	0	0	0.000227294314757	0
KleExo-	10	107	0	0	0	0
KleExo-	10	108	3.89924354675193E-05	0	0	3.73273609555804E-05
KleExo-	10	109	0	0	3.73273609555804E-05	0
KleExo-	10	110	0.000115312231891	3.73273609555804E-05	0	0
KleExo-	10	111	0	0	0	0
KleExo-	10	112	0	3.89924354675193E-05	0.000230624463781	0
KleExo-	10	113	3.73301478273854E-05	0	0	0
KleExo-	10	114	7.63197964230997E-05	0	0	0
KleExo-	10	115	0	0	0	0
KleExo-	10	116	0	0	0	0
KleExo-	10	117	0	0	0	0
KleExo-	10	118	0	0	0.000189966953802	7.79848709350386E-05
KleExo-	10	119	0	0	0	3.73301478273854E-05
KleExo-	10	120	0	0	0.00011531780605	0
KleExo-	10	121	0	0	7.46547219111609E-05	0
KleExo-	10	122	0	0	0	0
KleExo-	10	123	0	0	3.73273609555804E-05	0
KleExo-	10	124	0	0	0	0
KleExo-	10	125	0	0	0	0
KleExo-	10	126	3.73301478273854E-05	0	0	0
KleExo-	10	127	0	0	3.89924354675193E-05	3.73273609555804E-05
KleExo-	10	128	0	0	0.000150977559391	0
KleExo-	10	129	0.000115315018762	0	0	0
KleExo-	10	130	3.73273609555804E-05	0	0	0
KleExo-	10	131	3.89924354675193E-05	0	0	0
KleExo-	10	132	3.73273609555804E-05	0	3.73273609555804E-05	0
KleExo-	10	133	0	0	0	0
KleExo-	10	134	3.73301478273854E-05	0	0	0
KleExo-	10	135	0	0	7.63228374803036E-05	0
KleExo-	10	136	0	0	0	0
KleExo-	10	137	3.73273609555804E-05	0	0	0
KleExo-	10	138	3.89924354675193E-05	0	0	0
KleExo-	10	139	0	3.89924354675193E-05	0	0
KleExo-	10	140	3.89924354675193E-05	0	0	0
KleExo-	10	141	0	0	0	0
KleExo-	10	142	0	0	0	0
KleExo-	10	143	0	0	0	3.89985180563139E-05
KleExo-	10	144	0	0	0	0
KleExo-	10	145	0	0	0	3.73273609555804E-05
KleExo-	10	146	0	0	0	0
KleExo-	10	147	0	0	0	0
KleExo-	10	148	0	0	0	0
KleExo-	10	149	0	0	0	0
KleExo-	10	150	0	3.73301478273854E-05	0	0
KleExo-	10	151	0	0	0	0
KleExo-	10	152	0	0	0.000116977306403	0
KleExo-	10	153	0.00015596974187	0	0	0
KleExo-	10	154	3.73301478273854E-05	0	3.73301478273854E-05	0
KleExo-	10	155	0	0	0.00015431379053	0
KleExo-	10	156	0	0	3.73273609555804E-05	0
KleExo-	10	157	7.63225832949047E-05	0	0	3.89924354675193E-05
KleExo-	10	158	0	0	0	0
KleExo-	10	159	3.73273609555804E-05	0	0	0
KleExo-	10	160	0	0	0	0
KleExo-	10	161	0	0	0	0
KleExo-	10	162	0	0	7.46602956547708E-05	0
KleExo-	10	163	0	0	0	0
KleExo-	10	164	3.89924354675193E-05	0	0	3.73301478273854E-05
KleExo-	10	165	7.46658702307175E-05	0	0	0
KleExo-	10	166	0	0	3.73273609555804E-05	0
KleExo-	10	167	3.73273609555804E-05	0	0	0
KleExo-	10	168	0	0	0	3.73273609555804E-05
KleExo-	10	169	0	3.89954765247231E-05	0	0
KleExo-	10	170	3.73273609555804E-05	0	0	0
KleExo-	10	171	0	0	0	0
KleExo-	10	172	0	0	0.000113647157379	0
KleExo-	10	173	0	0	3.73273609555804E-05	0
KleExo-	10	174	3.89924354675193E-05	0	0	0
KleExo-	10	175	3.89924354675193E-05	0	0	0
KleExo-	10	176	0	0	7.79848709350386E-05	0
KleExo-	10	177	0	0	0.000154304667358	0
KleExo-	10	178	0	0	0	0
KleExo-	10	179	0	0	0	0
KleExo-	10	180	3.89954765247231E-05	0	0	0
KleExo-	10	181	7.63197964230997E-05	0	0	0
KleExo-	10	182	0	0	0.000113647157379	3.73273609555804E-05
KleExo-	10	183	0	0	0	0
KleExo-	10	184	3.89954765247231E-05	0	0	0
KleExo-	10	185	0	0	0	0
KleExo-	10	186	0	0	0	3.73273609555804E-05
KleExo-	10	187	0	0	0	0
KleExo-	10	188	3.73329351153588E-05	0	0	0
KleExo-	10	189	0	0	0	0
KleExo-	10	190	3.73273609555804E-05	0	0	0
KleExo-	10	191	0	0	0	0
KleExo-	10	192	0	3.73301478273854E-05	0	0
KleExo-	10	193	0	0	0	0
KleExo-	10	194	0	0	7.46547219111609E-05	0
KleExo-	10	195	0	0	3.89924354675193E-05	0
KleExo-	10	196	0	0	0	0
KleExo-	10	197	0.00011531780605	0	0	0
KleExo-	10	198	3.73301478273854E-05	0	0	0
KleExo-	10	199	0	0	3.89924354675193E-05	0
KleExo-	10	200	0	0	0	0
KleExo-	10	201	0	3.89924354675193E-05	0	0
KleExo-	10	202	0	0	0	0
KleExo-	10	203	0	0	0.000150974518334	0
KleExo-	10	204	0	0	7.79848709350386E-05	0
KleExo-	10	205	7.79848709350386E-05	0	0	0
KleExo-	10	206	0	0	0	0
KleExo-	10	207	0	0	0	0
KleExo-	10	208	3.89924354675193E-05	0	0	0
KleExo-	10	209	0	0	7.63370289964976E-05	0
KleExo-	10	210	0	0	0.000152645674961	0
KleExo-	10	211	0	0	0	0
KleExo-	10	212	0	0.000150974518334	7.63197964230997E-05	0
KleExo-	10	213	0	0	0	0
KleExo-	10	214	0	0	0	0
KleExo-	10	215	0	0	3.89924354675193E-05	0
KleExo-	10	216	0	0	0	0
KleExo-	10	217	3.73273609555804E-05	0	0	0
KleExo-	10	218	3.89924354675193E-05	0	0	0
KleExo-	10	219	3.89924354675193E-05	0	7.63197964230997E-05	0
KleExo-	10	220	7.63197964230997E-05	0	0	0
KleExo-	10	221	0	0	0	0
KleExo-	10	222	0	0	0	0
KleExo-	10	223	0	0	7.79848709350386E-05	0
KleExo-	10	224	0	0	3.73357228195938E-05	0
KleExo-	10	225	0.00011532946399	0	3.89954765247231E-05	3.89954765247231E-05
KleExo-	10	226	7.63228374803036E-05	0	7.79909530494463E-05	0
KleExo-	10	227	0	3.89954765247231E-05	7.46547219111609E-05	0
KleExo-	10	228	0	0	3.73273609555804E-05	0
KleExo-	10	229	0	0	0	0
KleExo-	10	230	0	0	0	0
KleExo-	10	231	7.63228374803036E-05	0	0	0
KleExo-	10	232	0	0	7.63228374803036E-05	0
KleExo-	10	233	0	0	7.46547219111609E-05	0
KleExo-	10	234	3.89924354675193E-05	7.63197964230997E-05	0	0
KleExo-	10	235	7.63197964230997E-05	0	3.89924354675193E-05	0
KleExo-	10	236	0	0	0	0
KleExo-	10	237	0	0	0.000113647157379	0
KleExo-	10	238	0	0	0	0
KleExo-	10	239	0	0	0	0
KleExo-	10	240	0	0	0	0
KleExo-	10	241	7.46547219111609E-05	0	0	0
KleExo-	10	242	0	0	0.000305303516048	0
KleExo-	10	243	0	0	3.73273609555804E-05	0
KleExo-	20	1	0	0	0	0
KleExo-	20	2	0	0	0	0
KleExo-	20	3	0.000121418164157	0	0	0
KleExo-	20	4	0	0	0	0
KleExo-	20	5	0	0	0	0
KleExo-	20	6	0.00012144765606	0	0.00012144765606	0
KleExo-	20	7	0	0	0	0
KleExo-	20	8	0	0	0.000121477162293	0
KleExo-	20	9	0	0	0	0
KleExo-	20	10	0	0	0	0
KleExo-	20	11	0.000121418164157	0.000121418164157	0	0
KleExo-	20	12	0	0	0.000121432908318	0
KleExo-	20	13	0	0	0	0
KleExo-	20	14	0	0	0	0
KleExo-	20	15	0	0	0	0
KleExo-	20	16	0	0	0	0
KleExo-	20	17	0	0	0	0
KleExo-	20	18	0	0	0	0
KleExo-	20	19	0	0	0	0
KleExo-	20	20	0	0	0	0
KleExo-	20	21	0.000121432908318	0	0	0.000121432908318
KleExo-	20	22	0	0	0	0
KleExo-	20	23	0	0	0	0
KleExo-	20	24	0	0	0	0
KleExo-	20	25	0	0	0.000243753808653	0
KleExo-	20	26	0	0	0	0
KleExo-	20	27	0	0	0	0
KleExo-	20	28	0	0	0	0
KleExo-	20	29	0	0	0	0
KleExo-	20	30	0	0	0	0
KleExo-	20	31	0	0	0	0
KleExo-	20	32	0	0	0	0
KleExo-	20	33	0	0	0	0
KleExo-	20	34	0	0	0.000121743364987	0
KleExo-	20	35	0	0	0	0
KleExo-	20	36	0	0	0	0
KleExo-	20	37	0	0	0	0
KleExo-	20	38	0	0	0	0
KleExo-	20	39	0	0	0	0
KleExo-	20	40	0.000121817517359	0	0	0
KleExo-	20	41	0	0	0	0
KleExo-	20	42	0	0	0	0.000121713729309
KleExo-	20	43	0	0.000121329774327	0	0
KleExo-	20	44	0	0	0.000121876904327	0
KleExo-	20	45	0	0	0	0
KleExo-	20	46	0	0	0	0.000121862052157
KleExo-	20	47	0	0	0	0
KleExo-	20	48	0	0	0	0
KleExo-	20	49	0	0	0	0
KleExo-	20	50	0.000121862052157	0	0	0
KleExo-	20	51	0	0	0	0
KleExo-	20	52	0	0	0	0
KleExo-	20	53	0	0	0	0
KleExo-	20	54	0	0	0.000121802679659	0
KleExo-	20	55	0	0	0.000122279285889	0
KleExo-	20	56	0	0	0	0
KleExo-	20	57	0	0	0	0
KleExo-	20	58	0	0	0	0
KleExo-	20	59	0	0.000121832358674	0	0
KleExo-	20	60	0	0	0.000122518990444	0
KleExo-	20	61	0	0	0	0
KleExo-	20	62	0	0	0.000122025625381	0
KleExo-	20	63	0.000242571255306	0	0	0
KleExo-	20	64	0.000121728545344	0	0	0
KleExo-	20	65	0	0	0	0
KleExo-	20	66	0	0	0	0
KleExo-	20	67	0	0	0	0
KleExo-	20	68	0	0	0	0
KleExo-	20	69	0	0	0	0
KleExo-	20	70	0	0	0	0
KleExo-	20	71	0	0	0	0
KleExo-	20	72	0	0	0.000121639703199	0.000121639703199
KleExo-	20	73	0	0	0	0
KleExo-	20	74	0.000243072435586	0	0	0
KleExo-	20	75	0.000121432908318	0	0	0.000121432908318
KleExo-	20	76	0.000364652971922	0.000121550990641	0	0
KleExo-	20	77	0	0	0.000243072435586	0
KleExo-	20	78	0	0	0	0
KleExo-	20	79	0	0	0	0
KleExo-	20	80	0	0	0	0.000121536217793
KleExo-	20	81	0	0	0	0
KleExo-	20	82	0	0	0.000242630110397	0
KleExo-	20	83	0	0	0.000121595330739	0
KleExo-	20	84	0	0	0	0
KleExo-	20	85	0	0	0	0
KleExo-	20	86	0	0	0	0
KleExo-	20	87	0	0	0	0
KleExo-	20	88	0	0	0.00012144765606	0
KleExo-	20	89	0	0	0	0
KleExo-	20	90	0	0	0	0
KleExo-	20	91	0	0	0	0.000121344497027
KleExo-	20	92	0	0	0	0
KleExo-	20	93	0.000121256214381	0	0	0
KleExo-	20	94	0	0	0	0
KleExo-	20	95	0	0	0	0
KleExo-	20	96	0	0	0.000121256214381	0
KleExo-	20	97	0	0.000121285627653	0.000121285627653	0
KleExo-	20	98	0.000121344497027	0	0	0
KleExo-	20	99	0	0	0.000121344497027	0
KleExo-	20	100	0	0	0	0
KleExo-	20	101	0	0	0.000121285627653	0
KleExo-	20	102	0.000121270919234	0	0	0
KleExo-	20	103	0	0	0	0
KleExo-	20	104	0	0	0	0
KleExo-	20	105	0	0	0	0
KleExo-	20	106	0	0	0.000121285627653	0
KleExo-	20	107	0	0	0	0
KleExo-	20	108	0	0	0	0
KleExo-	20	109	0	0	0	0
KleExo-	20	110	0.000242600679282	0	0	0
KleExo-	20	111	0	0	0	0
KleExo-	20	112	0	0	0	0
KleExo-	20	113	0.000121344497027	0	0	0
KleExo-	20	114	0	0	0	0
KleExo-	20	115	0	0	0	0
KleExo-	20	116	0	0	0	0
KleExo-	20	117	0.000121315055198	0	0	0
KleExo-	20	118	0	0	0.000121256214381	0
KleExo-	20	119	0	0	0	0
KleExo-	20	120	0	0	0	0
KleExo-	20	121	0	0	0	0
KleExo-	20	122	0	0	0	0
KleExo-	20	123	0.000121329774327	0	0	0
KleExo-	20	124	0	0	0	0
KleExo-	20	125	0.000121432908318	0	0	0
KleExo-	20	126	0.000121344497027	0	0	0
KleExo-	20	127	0	0	0.000121315055198	0
KleExo-	20	128	0	0	0.000121315055198	0
KleExo-	20	129	0	0	0	0
KleExo-	20	130	0	0	0	0
KleExo-	20	131	0	0	0	0
KleExo-	20	132	0.000121300339641	0	0	0
KleExo-	20	133	0	0	0	0
KleExo-	20	134	0	0	0	0
KleExo-	20	135	0	0	0	0
KleExo-	20	136	0	0	0	0
KleExo-	20	137	0	0	0	0
KleExo-	20	138	0	0	0	0
KleExo-	20	139	0	0	0	0
KleExo-	20	140	0	0	0	0
KleExo-	20	141	0	0	0	0
KleExo-	20	142	0	0	0	0
KleExo-	20	143	0	0	0	0
KleExo-	20	144	0	0	0	0
KleExo-	20	145	0	0	0	0
KleExo-	20	146	0	0	0	0
KleExo-	20	147	0	0	0	0
KleExo-	20	148	0.000121285627653	0	0	0
KleExo-	20	149	0	0.000121300339641	0	0
KleExo-	20	150	0	0	0	0
KleExo-	20	151	0	0	0	0
KleExo-	20	152	0	0	0	0
KleExo-	20	153	0.001213297743266	0.000121329774327	0	0
KleExo-	20	154	0	0	0	0
KleExo-	20	155	0.000242630110397	0	0	0
KleExo-	20	156	0	0	0.000121300339641	0.000121300339641
KleExo-	20	157	0.000121315055198	0	0	0
KleExo-	20	158	0.000121329774327	0	0	0
KleExo-	20	159	0	0	0	0
KleExo-	20	160	0	0	0	0
KleExo-	20	161	0	0	0	0
KleExo-	20	162	0	0	0	0
KleExo-	20	163	0	0	0	0
KleExo-	20	164	0	0	0	0
KleExo-	20	165	0.000121270919234	0	0	0
KleExo-	20	166	0	0	0	0
KleExo-	20	167	0	0	0	0
KleExo-	20	168	0	0	0	0
KleExo-	20	169	0	0	0	0
KleExo-	20	170	0.00012144765606	0	0	0
KleExo-	20	171	0.00012144765606	0	0	0
KleExo-	20	172	0	0.000121521448536	0.000121521448536	0.000121521448536
KleExo-	20	173	0	0	0.000121462407385	0
KleExo-	20	174	0	0	0	0
KleExo-	20	175	0	0	0.000121418164157	0
KleExo-	20	176	0	0	0	0
KleExo-	20	177	0	0	0.000121521448536	0
KleExo-	20	178	0	0	0	0.000121506682868
KleExo-	20	179	0.000121418164157	0	0	0
KleExo-	20	180	0	0	0	0
KleExo-	20	181	0.000121315055198	0	0	0
KleExo-	20	182	0	0	0.00036443148688	0
KleExo-	20	183	0.000121359223301	0	0.000121359223301	0
KleExo-	20	184	0.000121506682868	0	0	0
KleExo-	20	185	0.000243042897071	0	0	0
KleExo-	20	186	0.00012156576708	0	0	0
KleExo-	20	187	0.000121477162293	0	0	0
KleExo-	20	188	0.0001217730151	0.0001217730151	0.0003653190453	0
KleExo-	20	189	0.000242836328315	0	0	0
KleExo-	20	190	0	0.000121270919234	0	0
KleExo-	20	191	0	0	0	0
KleExo-	20	192	0	0	0	0
KleExo-	20	193	0	0	0.000243042897071	0
KleExo-	20	194	0	0	0	0
KleExo-	20	195	0	0	0	0
KleExo-	20	196	0.000121610117962	0	0.000121610117962	0
KleExo-	20	197	0	0	0	0
KleExo-	20	198	0.000121536217793	0	0	0
KleExo-	20	199	0	0	0	0
KleExo-	20	200	0.000121624908781	0	0	0
KleExo-	20	201	0	0	0	0
KleExo-	20	202	0.000121624908781	0	0	0
KleExo-	20	203	0	0	0.000121639703199	0
KleExo-	20	204	0	0	0.000243457090688	0
KleExo-	20	205	0.000365096750639	0	0	0
KleExo-	20	206	0.000121669302835	0	0	0
KleExo-	20	207	0.000242659548653	0	0	0
KleExo-	20	208	0.000121256214381	0	0	0
KleExo-	20	209	0	0	0.000121713729309	0.000121713729309
KleExo-	20	210	0	0	0	0
KleExo-	20	211	0	0	0	0
KleExo-	20	212	0	0	0.000121329774327	0
KleExo-	20	213	0	0	0	0
KleExo-	20	214	0	0	0	0
KleExo-	20	215	0	0	0	0
KleExo-	20	216	0.00024313153416	0	0	0
KleExo-	20	217	0	0	0	0
KleExo-	20	218	0	0	0	0
KleExo-	20	219	0.000243457090688	0	0.000243457090688	0
KleExo-	20	220	0	0	0	0
KleExo-	20	221	0	0	0	0
KleExo-	20	222	0	0	0	0
KleExo-	20	223	0	0	0	0
KleExo-	20	224	0	0	0	0
KleExo-	20	225	0.00012144765606	0	0	0
KleExo-	20	226	0	0	0	0
KleExo-	20	227	0	0	0.000121787845573	0
KleExo-	20	228	0	0	0	0
KleExo-	20	229	0	0	0.000121491920787	0
KleExo-	20	230	0	0	0	0
KleExo-	20	231	0.00012144765606	0.00012144765606	0	0
KleExo-	20	232	0	0	0	0
KleExo-	20	233	0	0	0.000121285627653	0
KleExo-	20	234	0	0	0	0
KleExo-	20	235	0	0	0	0
KleExo-	20	236	0	0	0	0
KleExo-	20	237	0	0	0	0
KleExo-	20	238	0	0	0	0
KleExo-	20	239	0	0	0	0
KleExo-	20	240	0	0	0	0
KleExo-	20	241	0.000121432908318	0	0	0
KleExo-	20	242	0	0	0	0
KleExo-	20	243	0	0	0.000122264335493	0
KleExo-	37	1	0	0.000140204568737	0	0.000140204568737
KleExo-	37	2	0.000279898972355	0	0	0
KleExo-	37	3	0	0	0	0
KleExo-	37	4	0	0	0.000699649514411	0
KleExo-	37	5	0	0	0	0
KleExo-	37	6	0.000279859805764	0	0.005037476503759	0
KleExo-	37	7	0	0	0	0
KleExo-	37	8	0.000559641300267	0	0.001119282600535	0.000139910325067
KleExo-	37	9	0	0	0.000279820650134	0
KleExo-	37	10	0	0	0.000839637813664	0
KleExo-	37	11	0	0	0	0
KleExo-	37	12	0.000279840345738	0	0.001679042074429	0
KleExo-	37	13	0	0	0.000419730975201	0
KleExo-	37	14	0	0	0	0
KleExo-	37	15	0	0	0	0
KleExo-	37	16	0	0	0	0
KleExo-	37	17	0	0	0	0
KleExo-	37	18	0.000139910325067	0	0	0
KleExo-	37	19	0.000700187539658	0	0.006161650348993	0
KleExo-	37	20	0	0	0.000420556725488	0.000140185575163
KleExo-	37	21	0.000982741369675	0	0.002246265987828	0
KleExo-	37	22	0.001190859274073	0	0.002451138901926	0.000140076852923
KleExo-	37	23	0.003428259587454	0	0.002168547327308	0.000279840345738
KleExo-	37	24	0.000280016779444	0	0.001329859178121	0
KleExo-	37	25	0	7.02444506883956E-05	0.000280075724381	0
KleExo-	37	26	0	0	0	0
KleExo-	37	27	0	0	0	0
KleExo-	37	28	0	0	0.00153966115171	0
KleExo-	37	29	0	0	0	0
KleExo-	37	30	0	0	0	0
KleExo-	37	31	0.000140027995011	0	0	0
KleExo-	37	32	0	0	0.000139968959784	0
KleExo-	37	33	0.00013992005508	0	0.00027984011016	0.00013992005508
KleExo-	37	34	0	0	0.000419819260347	0
KleExo-	37	35	0.000139920172869	0	0.001119361382952	0
KleExo-	37	36	0	0	0	0
KleExo-	37	37	0	0.000140164835182	0	0
KleExo-	37	38	0	0	0	0
KleExo-	37	39	0	0	0.000279879506898	0
KleExo-	37	40	0.000139988444266	0	0	0
KleExo-	37	41	0	0	0	0
KleExo-	37	42	0	0	0.003218387766291	0
KleExo-	37	43	0	0	0	0
KleExo-	37	44	0.000279898522831	0	0	0
KleExo-	37	45	0.002378808348998	0	0.001329544564536	0
KleExo-	37	46	0.00041976016524	0	0.00041976016524	0
KleExo-	37	47	0	0	0	0
KleExo-	37	48	0	0	0	0.000139910325067
KleExo-	37	49	0	0	0.004547295992933	0.000139910325067
KleExo-	37	50	0	0	0	0
KleExo-	37	51	0.000139910325067	0	0.000139910325067	0
KleExo-	37	52	0.00041976016524	0	0	0
KleExo-	37	53	0	0	0	0
KleExo-	37	54	0	0	0.000559641300267	0
KleExo-	37	55	0.000279820650134	0	0	0
KleExo-	37	56	0	0	0	0
KleExo-	37	57	0.000279820650134	0.000139910325067	0	0
KleExo-	37	58	0	0	0	0
KleExo-	37	59	0	0	0	0
KleExo-	37	60	0.000419730975201	0	0	0
KleExo-	37	61	0	0	0	0
KleExo-	37	62	0.000139910325067	0	0	0
KleExo-	37	63	0	0	0	0
KleExo-	37	64	0	0	0	0
KleExo-	37	65	0	0	0.000279820650134	0
KleExo-	37	66	0	0	0	0
KleExo-	37	67	0	0	0	0
KleExo-	37	68	0.000139910325067	0	0	0
KleExo-	37	69	0.000139910325067	0	0	0
KleExo-	37	70	0.000139910325067	0.000139910325067	0.000139910325067	0
KleExo-	37	71	0	0	0	0
KleExo-	37	72	0	0	0	0
KleExo-	37	73	0	0	0	0
KleExo-	37	74	0.001548110718839	0	0.002392534747297	0
KleExo-	37	75	0.000139910325067	0	0	0
KleExo-	37	76	0	0	0	7.01655907942745E-05
KleExo-	37	77	0	0	0.000419730975201	0
KleExo-	37	78	0	0	0	0
KleExo-	37	79	0	0	6.97447342725624E-05	0
KleExo-	37	80	0	0	0	0
KleExo-	37	81	0.000139929902882	0	0.000769403978697	0
KleExo-	37	82	0	0	0.000559641300267	0
KleExo-	37	83	0	0	0	0
KleExo-	37	84	0.000139910325067	0	0	0
KleExo-	37	85	0	0	0	0
KleExo-	37	86	0.000139910325067	0	0	0
KleExo-	37	87	0	0	0	0
KleExo-	37	88	0	0	0.000280212700186	0
KleExo-	37	89	0.000139910325067	0	0.000419730975201	0
KleExo-	37	90	0	0	0.000279820650134	0
KleExo-	37	91	0.000559641300267	0	0.000559641300267	0.000279820650134
KleExo-	37	92	0	0	0.000419730975201	0
KleExo-	37	93	0	0	0	0
KleExo-	37	94	0	0	0	0
KleExo-	37	95	0	0	0.000139910325067	0
KleExo-	37	96	0	0	0.000139910325067	0
KleExo-	37	97	0	0.000139910325067	0.000139910325067	0
KleExo-	37	98	0.000419730975201	0	0.000839461950401	0
KleExo-	37	99	0	0.000139910325067	0.000139910325067	0
KleExo-	37	100	0	0	0	0.000139910325067
KleExo-	37	101	0.000139949486177	0	0.006787339533533	0.000139949486177
KleExo-	37	102	0	0	0	0
KleExo-	37	103	0	0	0	0
KleExo-	37	104	0.000139910325067	0	0	0
KleExo-	37	105	0	0.000139910325067	0	0
KleExo-	37	106	0	0	0.000279820650134	0
KleExo-	37	107	0.003011439043747	0	0.006583617642101	0
KleExo-	37	108	0	0	0.001399103250668	0.000139910325067
KleExo-	37	109	0	0	0.000279820650134	0
KleExo-	37	110	0.000279820650134	0	0	0
KleExo-	37	111	0	0	0	0.000139910325067
KleExo-	37	112	0	0	0.000419730975201	0
KleExo-	37	113	0.000139929902882	0	0	0
KleExo-	37	114	0	0	0	0
KleExo-	37	115	0	0	0	0
KleExo-	37	116	0.002658668154762	0	0.000139929902882	0
KleExo-	37	117	0	0	0	0
KleExo-	37	118	0.001540090958624	0	0.009659727666716	0.000140008268966
KleExo-	37	119	0.000140470389339	0	0.001896143072614	0
KleExo-	37	120	0	0	0.000561881557357	0
KleExo-	37	121	0	0	0.000139910325067	0
KleExo-	37	122	0	0	0	0
KleExo-	37	123	7.01655907942745E-05	0	0.005876233652807	0
KleExo-	37	124	0	0	0	0
KleExo-	37	125	0	0	0	0
KleExo-	37	126	0	0	0	0
KleExo-	37	127	0.000559641300267	0	0.003777157920283	0.000139910325067
KleExo-	37	128	0	0	0.000139910325067	0
KleExo-	37	129	0.000139910325067	0	0	0
KleExo-	37	130	0	0	0	0
KleExo-	37	131	0.000839461950401	0	0.010213453729879	0.000139910325067
KleExo-	37	132	0	0	0.000419730975201	0
KleExo-	37	133	0.000419730975201	0	0	0
KleExo-	37	134	0	0	0	0
KleExo-	37	135	0.000140106350093	0	0.004973564409976	0.000140106350093
KleExo-	37	136	0	0	0.000280036261206	0
KleExo-	37	137	0	0	0	0
KleExo-	37	138	0	0	0	0
KleExo-	37	139	0	0	0	0
KleExo-	37	140	0.000559719611529	0	0.000699649514411	0.000139929902882
KleExo-	37	141	0.000139929902882	0	0	0
KleExo-	37	142	0	0	0.000419730975201	0
KleExo-	37	143	0	0	0.00042082039139	0.000280546927593
KleExo-	37	144	0	0	0	0
KleExo-	37	145	0.000419730975201	0	0.001539013575735	0
KleExo-	37	146	0	0	0.000419730975201	0
KleExo-	37	147	0	0	0	0
KleExo-	37	148	0	0	0	0
KleExo-	37	149	0	0	0.000559641300267	0
KleExo-	37	150	0	0	0	0
KleExo-	37	151	0.000279820650134	0.000139910325067	0	0
KleExo-	37	152	0	0	0.000139910325067	0
KleExo-	37	153	0.000629806891062	0	0	0
KleExo-	37	154	0.003358317669173	0	0.000629895050125	0.000139929902882
KleExo-	37	155	0.003567923717465	0	0.003428013392398	0
KleExo-	37	156	0.002238878446115	0	0.003078036889098	0.000139929902882
KleExo-	37	157	0.000839461950401	0	0.000979372275468	0.000139910325067
KleExo-	37	158	0	0	0	0
KleExo-	37	159	0	0	0	0
KleExo-	37	160	0	0	0	0
KleExo-	37	161	0	0	0	0
KleExo-	37	162	0	0	0.000279820650134	0
KleExo-	37	163	0.000279859805764	0	0.001959018640351	0.000139929902882
KleExo-	37	164	0.001540522334264	0	0.000420142454799	0
KleExo-	37	165	0.000140047484933	0	0	0
KleExo-	37	166	0	0	0.000279820650134	0
KleExo-	37	167	0	0	0	0
KleExo-	37	168	0	0	0.004197897086466	0
KleExo-	37	169	0	0	0	0
KleExo-	37	170	0.000279820650134	0	0.000979372275468	0
KleExo-	37	171	0.000139910325067	0	0	0
KleExo-	37	172	0	0	0.000139910325067	0
KleExo-	37	173	0	0	0	0
KleExo-	37	174	0	0.000139910325067	0	0
KleExo-	37	175	0.000279820650134	0	0	0
KleExo-	37	176	0.00055987629982	0	0.002379474274235	0.000139969074955
KleExo-	37	177	0	0	0	0
KleExo-	37	178	0	0	0.00062938603454	0.000139910325067
KleExo-	37	179	0	0	0	0
KleExo-	37	180	0	0	0	0
KleExo-	37	181	0.000139910325067	0	0	0
KleExo-	37	182	0.00055979794471	0	0.012875352728329	0
KleExo-	37	183	0.000699551625334	0	0.000419730975201	0.000699551625334
KleExo-	37	184	0	0	0	0
KleExo-	37	185	0.000139910325067	0.000139910325067	0	0
KleExo-	37	186	0.000139910325067	0	0.000139910325067	0.000139910325067
KleExo-	37	187	0	0	0	0
KleExo-	37	188	0	0	0	0
KleExo-	37	189	0	0	0	0
KleExo-	37	190	0	0	0	0
KleExo-	37	191	0.000139910325067	0.000139910325067	0	0
KleExo-	37	192	0	0	0	0
KleExo-	37	193	0	0	0.000139969074955	0
KleExo-	37	194	0	0	0.000279820650134	0
KleExo-	37	195	0	0	0	0
KleExo-	37	196	0.001399494861775	0	0.000279898972355	0
KleExo-	37	197	0	0	0	0
KleExo-	37	198	0	0	0	0
KleExo-	37	199	0.000139929902882	0	0.000139929902882	0
KleExo-	37	200	0.000139929902882	0	0	0
KleExo-	37	201	0	0	0	0
KleExo-	37	202	0	0.000139910325067	0	0
KleExo-	37	203	0	0	0.000559641300267	0.000139910325067
KleExo-	37	204	0.000209655059339	0	0.002238565201069	0
KleExo-	37	205	0.000139910325067	0	0	0
KleExo-	37	206	0.000279820650134	0	0	0
KleExo-	37	207	0.000139910325067	0	0	0
KleExo-	37	208	0	0	0	0
KleExo-	37	209	0	0	0.00027991867902	0
KleExo-	37	210	0	0	0	0
KleExo-	37	211	0	0	0.000139910325067	0
KleExo-	37	212	0	0.000139910325067	0.000139910325067	0
KleExo-	37	213	0.002028489285208	0	0.002588130585476	0.000559641300267
KleExo-	37	214	0.000839461950401	0	0.001958744550936	0
KleExo-	37	215	0.000839461950401	0	0.003497758126671	0
KleExo-	37	216	0	0	0	0
KleExo-	37	217	0.00027984011016	0	0	0
KleExo-	37	218	0	0	0	0
KleExo-	37	219	0	0	0.001399103250668	0.000139910325067
KleExo-	37	220	0	0	0	0
KleExo-	37	221	0	0	0	0
KleExo-	37	222	0	0	0	0
KleExo-	37	223	0	0	0	0
KleExo-	37	224	0.006589150059765	0	0.002803893642453	0.000140194682123
KleExo-	37	225	0.003989887736671	0	0.004409853744322	0.000279977338434
KleExo-	37	226	0.000769717216128	0	0.003497758126671	0
KleExo-	37	227	0	0	0.000139910325067	0.000139910325067
KleExo-	37	228	0	0	0.000139910325067	0.000139910325067
KleExo-	37	229	0	0	0.000839696917065	0
KleExo-	37	230	0	0	0	0
KleExo-	37	231	6.97447342725624E-05	0	0	0
KleExo-	37	232	0	0	0.000139910325067	0
KleExo-	37	233	0	0	0.000419730975201	0
KleExo-	37	234	0.000279820650134	0	0	0
KleExo-	37	235	0.003988212719298	0	0.003147791353383	0
KleExo-	37	236	0.000139910325067	0	0	0
KleExo-	37	237	0.000629806891062	0	0.00860427456335	0.000139910325067
KleExo-	37	238	0	0	0.000279820650134	0
KleExo-	37	239	0.000279820650134	0	0	0
KleExo-	37	240	0	0	0	0
KleExo-	37	241	0	0	0	0
KleExo-	37	242	0.000420024806897	0	0.00847028954945	0
KleExo-	37	243	0	0	0.000560111496815	0
KleExo-	50	1	0.000143276863288	0	0	0.000143276863288
KleExo-	50	2	0.000142673809789	0	0	0
KleExo-	50	3	0	0	0	0
KleExo-	50	4	0	0	0	0
KleExo-	50	5	0	0	0	0
KleExo-	50	6	0.000142531461138	0	0.007340431194237	0.000142531461138
KleExo-	50	7	0.000142531461138	0	0	0
KleExo-	50	8	0.000427716309566	0	0.002138581547828	0.000142572103189
KleExo-	50	9	0	0.000142531461138	0.000498921059592	0
KleExo-	50	10	0.000142531461138	0	0.001353987935208	0.000427594383415
KleExo-	50	11	0	0	0	0
KleExo-	50	12	0.00099800472232	0	0.00099800472232	0
KleExo-	50	13	0	0	0.000570166411302	0.000142541602826
KleExo-	50	14	0	0	0	0
KleExo-	50	15	0	0	0	0
KleExo-	50	16	0	0	7.12047849615494E-05	0
KleExo-	50	17	0	0	0	0
KleExo-	50	18	0	0	0	0
KleExo-	50	19	0.000427624912739	0	0.010262997905732	0.00014254163758
KleExo-	50	20	0	0	0.000712860356551	0.00014257207131
KleExo-	50	21	0.001503150962194	0	0.002720117262951	0.000143164066471
KleExo-	50	22	0.001998003462991	0	0.003139719727558	0.000142714533071
KleExo-	50	23	0.002993800400706	0	0.004276857715294	0.000285123847686
KleExo-	50	24	0.000855117757821	0	0.001140333100637	0.000285083275159
KleExo-	50	25	0	0	0.00028516439696	0
KleExo-	50	26	0	0	0	0
KleExo-	50	27	0.00014276537167	0	0	0
KleExo-	50	28	0	0	0.001782212270226	0.000427716309566
KleExo-	50	29	0	0.000143102461362	0	0
KleExo-	50	30	0	0.000142969564418	0	0
KleExo-	50	31	0	0.000142622869455	0	0
KleExo-	50	32	0	0	0	0
KleExo-	50	33	0.000926850926851	0	0.000427746856318	0.000712911427197
KleExo-	50	34	0	0	0.000285103558533	0.000142551779267
KleExo-	50	35	0.000142561923843	0	0.001354394167206	0.000213786995068
KleExo-	50	36	0.000285857542803	0.000142928771401	0	0
KleExo-	50	37	0.000285408817839	0.00014270440892	0	0
KleExo-	50	38	0	0	0	0
KleExo-	50	39	0	0	0.000285123789738	0
KleExo-	50	40	0.000143061589652	0.000143061589652	0	0
KleExo-	50	41	0	0	0	0
KleExo-	50	42	0	0	0.007411514087984	0.000285062922277
KleExo-	50	43	0	0.000142796130945	0	0
KleExo-	50	44	0	0	0	0
KleExo-	50	45	0.001284247516718	0	0.00285400554015	0.000214102337619
KleExo-	50	46	0.000285083205651	0	0.000570166411302	0.000142541602826
KleExo-	50	47	0.000285103494804	0	0	0
KleExo-	50	48	0.000142531461138	0	0	0
KleExo-	50	49	0	0	0.005274793969509	0.000285123998352
KleExo-	50	50	0	0	0	0
KleExo-	50	51	0.000142531461138	0	0.000142531461138	0
KleExo-	50	52	0.000427594383415	0	0	0
KleExo-	50	53	0	0	0	0
KleExo-	50	54	0	0	0.000427624808477	0
KleExo-	50	55	0	0	0	0
KleExo-	50	56	0	0	0	0.00014254163758
KleExo-	50	57	0.000142531461138	0.000142531461138	0	0
KleExo-	50	58	0.000142592432906	0.000142592432906	0	0
KleExo-	50	59	0.000142572103189	0	0	0
KleExo-	50	60	0.000142531461138	0.000213858137315	0.000142531461138	0
KleExo-	50	61	0.000285062922277	0	0	0
KleExo-	50	62	0	0.000142531461138	0	0
KleExo-	50	63	0.000142531461138	0	0	0
KleExo-	50	64	0	0	0	0.000142531461138
KleExo-	50	65	0	0	0.000570125844554	0
KleExo-	50	66	0	0	0.000427594383415	0
KleExo-	50	67	0	0	0	0
KleExo-	50	68	0	0	0	0
KleExo-	50	69	0	0	0	0
KleExo-	50	70	0.000285062922277	0	0	0
KleExo-	50	71	0	0	0	0.000142531461138
KleExo-	50	72	0	0	0.000427594383415	0
KleExo-	50	73	0	0	0	0
KleExo-	50	74	0.001289676232774	0	0.005087112720329	0.000429892077591
KleExo-	50	75	0.000142531461138	0	0	0
KleExo-	50	76	0	0	0	0
KleExo-	50	77	0	0	0.000285062922277	0
KleExo-	50	78	0	0.000142531461138	0	0
KleExo-	50	79	0	0	0.000142531461138	0
KleExo-	50	80	0	0	0.000427594383415	0
KleExo-	50	81	0	0	0.001710377533661	7.13266761768902E-05
KleExo-	50	82	0	0	0.000427594383415	0
KleExo-	50	83	0	7.12047849615494E-05	0.000142531461138	0
KleExo-	50	84	0	0	0	0
KleExo-	50	85	0.000142531461138	0	0	0
KleExo-	50	86	0.000427594383415	0	0	0
KleExo-	50	87	0.000428235222202	0	0.000285490148135	0.000142745074067
KleExo-	50	88	0	0.000142704333361	0.000285408666722	0
KleExo-	50	89	0.000142531461138	0	0.000855188766831	0.000142531461138
KleExo-	50	90	0	0	0.000427594383415	0
KleExo-	50	91	0.000285062922277	0	0.001282783150246	0.000285062922277
KleExo-	50	92	0	0	0.000142531461138	0.000142531461138
KleExo-	50	93	0	0	0	0
KleExo-	50	94	0	0	0	0
KleExo-	50	95	0	0	0.000498799168377	0
KleExo-	50	96	0	0	0.000142531461138	0
KleExo-	50	97	0	0.000142531461138	0.000142531461138	0
KleExo-	50	98	0.000712758896333	0	0.0008553106756	0.000142551779267
KleExo-	50	99	0	0.000142531461138	0	0.000142531461138
KleExo-	50	100	0	0	0	0
KleExo-	50	101	0.000142551779267	0	0.008766995387886	0
KleExo-	50	102	0	0	0	0
KleExo-	50	103	0	0	0	0
KleExo-	50	104	0	0	0	0
KleExo-	50	105	0.000142531461138	0	0	0
KleExo-	50	106	0	0	0.000712657305692	0.000142531461138
KleExo-	50	107	0.002784064246602	0	0.006139353448856	0.000285551323203
KleExo-	50	108	0.000142531461138	0	0.002351830054392	0
KleExo-	50	109	0	0	0.000285062922277	0.000142531461138
KleExo-	50	110	0.000285062922277	0.0002137362461	0	0
KleExo-	50	111	0	0	0	0
KleExo-	50	112	0	0.000142531461138	0.000427594383415	0.000142531461138
KleExo-	50	113	0.000142592432906	0.000142592432906	0	0
KleExo-	50	114	0	0	0	0
KleExo-	50	115	0	0	0.000285062922277	0
KleExo-	50	116	0.000712758896333	0	0.000641422043715	0.0004276553378
KleExo-	50	117	0	0	0	0
KleExo-	50	118	0.001854230426627	0	0.013907033362538	0.000214010697178
KleExo-	50	119	0.000143266581506	0	0.001146132652047	0.000286533163012
KleExo-	50	120	0	0.000143266581506	0.000573066326023	0
KleExo-	50	121	0	0	0	0.000142531461138
KleExo-	50	122	0.000142531461138	0	0	0
KleExo-	50	123	0.000570125844554	0	0.007197899733099	0.000142531461138
KleExo-	50	124	0	0	0	0
KleExo-	50	125	0.000285062922277	0	0	0
KleExo-	50	126	0	0	0	0
KleExo-	50	127	0.000142551779267	0	0.005345630759516	0.000142551779267
KleExo-	50	128	0	0	0.000285103558533	0
KleExo-	50	129	0.000570207117067	0	0	0
KleExo-	50	130	0	0	0	0
KleExo-	50	131	0.001425721031885	0	0.010478988603989	0.000285144206377
KleExo-	50	132	0	0	0.001568740452653	0
KleExo-	50	133	0	0	0	0
KleExo-	50	134	0	0	0	0
KleExo-	50	135	0	0	0.003426615878431	0.000142775661601
KleExo-	50	136	0	0	0.000570858132283	0.000285429066142
KleExo-	50	137	0	0	0	0
KleExo-	50	138	0	0	0	0
KleExo-	50	139	0.000285062922277	0	0	0
KleExo-	50	140	0.000427594383415	0	0.000570125844554	0.000142531461138
KleExo-	50	141	0	0	0	0
KleExo-	50	142	0	0	0.000427594383415	0
KleExo-	50	143	0	0	0.001641512509168	0.000142734903431
KleExo-	50	144	0.000214163474859	0	0	0
KleExo-	50	145	0.000855188766831	0	0.002280503378215	0.000142531461138
KleExo-	50	146	0.000142531461138	0	0.000427594383415	0
KleExo-	50	147	0	0	0	0
KleExo-	50	148	0	0	0	0
KleExo-	50	149	0	0	0.000427594383415	0
KleExo-	50	150	0	0	0	0.000142531461138
KleExo-	50	151	0	0	0	0
KleExo-	50	152	0	0	0.000712657305692	0
KleExo-	50	153	0.001496519396346	0.000142531461138	0.000142531461138	0
KleExo-	50	154	0.001425517792667	0	0.000570207117067	0
KleExo-	50	155	0.003135692145046	0	0.004917274463669	0.000142531461138
KleExo-	50	156	0.002423034839353	0	0.003919554235699	0.000285062922277
KleExo-	50	157	0.0016391727487	0	0.001140251689108	0.000570125844554
KleExo-	50	158	0	0	0	0
KleExo-	50	159	0	0	0	0
KleExo-	50	160	0	0	0	0
KleExo-	50	161	0	0	0	0
KleExo-	50	162	0	0	0.000570125844554	0.000142531461138
KleExo-	50	163	0.000570369731626	0	0.003636046041354	0.000427777298719
KleExo-	50	164	0.001711109194878	0	0.00064172694584	0.000285184865813
KleExo-	50	165	0.000142592432906	0	0	0
KleExo-	50	166	0	0	0.000285062922277	0
KleExo-	50	167	0	0	0	0
KleExo-	50	168	0	0	0.004275943834153	0.000142531461138
KleExo-	50	169	0	0	0	0
KleExo-	50	170	0.001069046904146	0	0.001140251689108	0.000285062922277
KleExo-	50	171	0.000142531461138	0	0	0
KleExo-	50	172	0	0	0.000285062922277	0.000142531461138
KleExo-	50	173	0	0	0	0
KleExo-	50	174	0	0	0	0
KleExo-	50	175	0.000427594383415	0	0	0
KleExo-	50	176	0.000855188766831	0	0.003420755067323	0
KleExo-	50	177	0	0.000142531461138	0.000427594383415	0
KleExo-	50	178	0.000142551779267	0	0.001496854645285	0
KleExo-	50	179	0.000427594383415	0.000285062922277	0	0
KleExo-	50	180	0.000142531461138	0	0	0.000142531461138
KleExo-	50	181	0.000142531461138	0	0	0
KleExo-	50	182	0.000427716309566	0	0.017322571517777	0.000427716309566
KleExo-	50	183	0.000570125844554	0	0.000427594383415	0.000427594383415
KleExo-	50	184	0	0	0	0
KleExo-	50	185	0.000570125844554	0.000142531461138	0	0
KleExo-	50	186	0	0	0.000427594383415	7.12047849615494E-05
KleExo-	50	187	0.000285062922277	0	0	0
KleExo-	50	188	0	0	0	0
KleExo-	50	189	0	0	0	0
KleExo-	50	190	0.000142531461138	0	0	0
KleExo-	50	191	0	0	0	0
KleExo-	50	192	0	0	0.000142673809789	0
KleExo-	50	193	0	0	0.000285429066142	0.000856287198425
KleExo-	50	194	0	0	0.000997720227969	0.000285062922277
KleExo-	50	195	0	0	0.000570125844554	0
KleExo-	50	196	0.001068925012931	0	0.000427594383415	7.13266761768902E-05
KleExo-	50	197	0.000356267707238	0	0	0
KleExo-	50	198	0.000142531461138	0	0	0
KleExo-	50	199	0.000855188766831	0	0	0
KleExo-	50	200	0	0	0	0
KleExo-	50	201	0.000142551779267	0	0.000142551779267	0
KleExo-	50	202	0.000142531461138	0	0	0
KleExo-	50	203	0	0	0.000570125844554	0
KleExo-	50	204	0.000285062922277	0	0.002280503378215	0.000285062922277
KleExo-	50	205	0.0004276553378	0	0	0
KleExo-	50	206	0.000142531461138	0	0	0
KleExo-	50	207	0.000142531461138	0	0	0
KleExo-	50	208	0	0	0	0.000142531461138
KleExo-	50	209	0	0	0.000142673809789	0.000142673809789
KleExo-	50	210	0	0	0.000285103558533	0
KleExo-	50	211	0	0	0.000285103558533	0
KleExo-	50	212	0	0.000285062922277	0	0
KleExo-	50	213	0.002779302546592	0	0.004204739049192	0.000285062922277
KleExo-	50	214	0.001140251689108	0	0.002565566300492	0.000285062922277
KleExo-	50	215	0.001069046904146	0	0.003848349450738	0.000142531461138
KleExo-	50	216	0.000142531461138	0.000142531461138	0	0
KleExo-	50	217	0.000142531461138	0	0	0.000142531461138
KleExo-	50	218	0	0	0	0
KleExo-	50	219	0	0	0.002280503378215	0.000142531461138
KleExo-	50	220	0.000285062922277	0	0	0
KleExo-	50	221	0	0	0	0
KleExo-	50	222	0	0	0	0
KleExo-	50	223	0	0	0.000285062922277	0
KleExo-	50	224	0.004428574682218	0	0.004428697131288	0.000642918839695
KleExo-	50	225	0.003563794481667	0	0.002851035585334	0.000285103558533
KleExo-	50	226	0.000855188766831	0	0.003206896930007	0.000570125844554
KleExo-	50	227	0	0	0.000427594383415	0
KleExo-	50	228	0	0	0.000142531461138	0
KleExo-	50	229	0	0	0.000855188766831	0
KleExo-	50	230	0.000285062922277	0	0	0
KleExo-	50	231	0	0	0	0
KleExo-	50	232	0	0	0.000142551779267	0.000142551779267
KleExo-	50	233	0	0	0.000142531461138	0
KleExo-	50	234	0.000285062922277	0.000142531461138	0	0
KleExo-	50	235	0.005558605093184	0	0.005059805924807	0.000285062922277
KleExo-	50	236	0	0	0	0.000142531461138
KleExo-	50	237	0.000641452520731	0	0.009834670818552	0
KleExo-	50	238	0	0	0.000712657305692	0.000570125844554
KleExo-	50	239	0.000285062922277	0	0	0
KleExo-	50	240	0	0.000142531461138	0	0
KleExo-	50	241	0	0	0	0
KleExo-	50	242	0.000427899329222	0	0.005847957499361	0
KleExo-	50	243	0	0	7.12656784492588E-05	0
KleLF	10	1	0	0	0	0
KleLF	10	2	0	0	0	0
KleLF	10	3	0	0	0	0
KleLF	10	4	0	0	0	0
KleLF	10	5	0	0	0	0
KleLF	10	6	0	0	0	0
KleLF	10	7	0	0	0	0
KleLF	10	8	0	0	0	0
KleLF	10	9	0	0	4.52079566003617E-05	0
KleLF	10	10	0	0	0	0
KleLF	10	11	0	0	0	0
KleLF	10	12	0	0	0	0
KleLF	10	13	0	0	0	0
KleLF	10	14	0	0	0	0
KleLF	10	15	0	0	0	0
KleLF	10	16	0	0	4.52120444886518E-05	0
KleLF	10	17	0	0	0	0
KleLF	10	18	0	0	0	0
KleLF	10	19	0	0	0	0
KleLF	10	20	0	0	3.8777726074143E-05	0
KleLF	10	21	0	0	0	0
KleLF	10	22	0	0	0	0
KleLF	10	23	0	0	0	0
KleLF	10	24	0	0	0	0
KleLF	10	25	0	0	0	0
KleLF	10	26	0	0	0	0
KleLF	10	27	0	0	0	0
KleLF	10	28	0	0	0	0
KleLF	10	29	0	0	0	0
KleLF	10	30	0	0	0	0
KleLF	10	31	0	0	0	0
KleLF	10	32	0	0	8.39728186445495E-05	4.52161331162959E-05
KleLF	10	33	0	0	0	0
KleLF	10	34	0	0	0	0
KleLF	10	35	0	0	0	0
KleLF	10	36	0	0	0	0
KleLF	10	37	0	0	0	0
KleLF	10	38	0	0	0	0
KleLF	10	39	0	0	0	0
KleLF	10	40	0	0	0	0
KleLF	10	41	0	0	0	0
KleLF	10	42	0	0	0	0
KleLF	10	43	4.52120444886518E-05	0	0	0
KleLF	10	44	0	0	0	0
KleLF	10	45	0	0	0	0
KleLF	10	46	0	0	0	3.8753681599752E-05
KleLF	10	47	9.04159132007233E-05	0	0	0
KleLF	10	48	0	0	0	0
KleLF	10	49	0	0	0	0
KleLF	10	50	0	4.5203869451225E-05	0	0
KleLF	10	51	0	0	0	0
KleLF	10	52	0	0	0	0
KleLF	10	53	0	0	0	0
KleLF	10	54	0	0	0	0
KleLF	10	55	0	0	0	0
KleLF	10	56	0	0	0	0
KleLF	10	57	0	0	0	0
KleLF	10	58	0	0	0	0
KleLF	10	59	0	0	0	0
KleLF	10	60	0	0	0	0
KleLF	10	61	4.5203869451225E-05	0	0	0
KleLF	10	62	0	0	0	0
KleLF	10	63	4.52079566003617E-05	0	0	0
KleLF	10	64	0	0	0	0
KleLF	10	65	0	0	0.000206676958	0
KleLF	10	66	0	0	0	0
KleLF	10	67	0	0	0	0
KleLF	10	68	0	0	0	0
KleLF	10	69	0	0	0	0
KleLF	10	70	0	0	0	0
KleLF	10	71	3.8753681599752E-05	0	0	0
KleLF	10	72	0	0	8.39616382001136E-05	0
KleLF	10	73	0	0	0	0
KleLF	10	74	0	0	4.5203869451225E-05	0
KleLF	10	75	0	0	0	0
KleLF	10	76	0	0	0	0
KleLF	10	77	0	0	0	0
KleLF	10	78	0	0	0	0
KleLF	10	79	0	0	0	0
KleLF	10	80	0	0	0	0
KleLF	10	81	0	0	0	0
KleLF	10	82	0	0	0	0
KleLF	10	83	0	0	0	0
KleLF	10	84	0	0	0	0
KleLF	10	85	0	0	0	0
KleLF	10	86	0	0	0	0
KleLF	10	87	0	0	0	0
KleLF	10	88	0	0	0	0
KleLF	10	89	0	0	0	0
KleLF	10	90	0	0	0.00016146491425	0
KleLF	10	91	0	0	0	0
KleLF	10	92	0	0	7.75073631995039E-05	0
KleLF	10	93	0	0	0	0
KleLF	10	94	3.8753681599752E-05	0	0	0
KleLF	10	95	0	0	4.5203869451225E-05	0
KleLF	10	96	0	0	8.3957551050977E-05	0
KleLF	10	97	0	0	0	0
KleLF	10	98	0	0	0	0
KleLF	10	99	0	0	0	0
KleLF	10	100	3.8753681599752E-05	0	0	0
KleLF	10	101	0	0	0	0
KleLF	10	102	3.8753681599752E-05	0	0	0
KleLF	10	103	0	0	0	0
KleLF	10	104	0	0	0	0
KleLF	10	105	7.75073631995039E-05	0	0	0
KleLF	10	106	0	0	3.8753681599752E-05	0
KleLF	10	107	0	0	0	0
KleLF	10	108	0	0	0	0
KleLF	10	109	0	0	4.5203869451225E-05	0
KleLF	10	110	0	0	0	0
KleLF	10	111	0	0	0	0
KleLF	10	112	0	0	0	0
KleLF	10	113	0	0	0	0
KleLF	10	114	0	0	0	0
KleLF	10	115	0	0	0	0
KleLF	10	116	0	0	0	8.3957551050977E-05
KleLF	10	117	0	0	0	0
KleLF	10	118	0	0	0	0
KleLF	10	119	0	0	0	0
KleLF	10	120	0	4.52079566003617E-05	3.87596899224806E-05	0
KleLF	10	121	0	0	0	0
KleLF	10	122	0	0	0	0
KleLF	10	123	0	0	0	0
KleLF	10	124	0	0	0	0
KleLF	10	125	0	0	0	0
KleLF	10	126	0	0	0	0
KleLF	10	127	0	0	0	0
KleLF	10	128	0	0	3.87566855282536E-05	0
KleLF	10	129	0	0	0	0
KleLF	10	130	0	0	0	0
KleLF	10	131	4.5203869451225E-05	0	4.5203869451225E-05	0
KleLF	10	132	0	0	0	0
KleLF	10	133	0	0	0	0
KleLF	10	134	4.5203869451225E-05	0	0	0
KleLF	10	135	0	0	0	0
KleLF	10	136	0	0	7.75133710565072E-05	0
KleLF	10	137	7.75133710565072E-05	0	0	0
KleLF	10	138	0	0	0	0
KleLF	10	139	0	0	0	0
KleLF	10	140	0	0	0	0
KleLF	10	141	0	0	0	0
KleLF	10	142	0	0	4.5203869451225E-05	0
KleLF	10	143	0	0	0	0
KleLF	10	144	0	0	0	0
KleLF	10	145	0	0	0	0
KleLF	10	146	0	0	0	0
KleLF	10	147	0	0	0	0
KleLF	10	148	0	0	0	0
KleLF	10	149	0	0	4.52079566003617E-05	0
KleLF	10	150	3.87566855282536E-05	0	0	0
KleLF	10	151	4.5203869451225E-05	0	0	0
KleLF	10	152	0	0	0	0
KleLF	10	153	0	0	0	0
KleLF	10	154	0	0	0	0
KleLF	10	155	0	0	3.87566855282536E-05	0
KleLF	10	156	0	0	0	0
KleLF	10	157	0	0	0	0
KleLF	10	158	0	0	0	0
KleLF	10	159	0	0	0	0
KleLF	10	160	0	0	0	0
KleLF	10	161	0	0	0	0
KleLF	10	162	0	0	3.87566855282536E-05	0
KleLF	10	163	0	0	0	0
KleLF	10	164	0	0	0	0
KleLF	10	165	0	0	0	0
KleLF	10	166	0	0	4.5203869451225E-05	0
KleLF	10	167	0	0	0	0
KleLF	10	168	0	0	0	0
KleLF	10	169	0	0	0	0
KleLF	10	170	4.5203869451225E-05	0	0	0
KleLF	10	171	0	0	0	0
KleLF	10	172	0	0	0.000213137240858	0
KleLF	10	173	0	0	0	0
KleLF	10	174	0	0	0	0
KleLF	10	175	0	0	0	0
KleLF	10	176	0	0	0	0
KleLF	10	177	0	0	0	0
KleLF	10	178	0	0	0	0
KleLF	10	179	0	0	0	0
KleLF	10	180	0	0	0	0
KleLF	10	181	0	0	0	0
KleLF	10	182	0	0	0	0
KleLF	10	183	0	0	0	0
KleLF	10	184	0	0	0	0
KleLF	10	185	0	0	0	0
KleLF	10	186	0	0	0	0
KleLF	10	187	3.87566855282536E-05	0	0	0
KleLF	10	188	0	0	0	0
KleLF	10	189	0	0	0	0
KleLF	10	190	0	0	0	0
KleLF	10	191	0	4.5203869451225E-05	0	0
KleLF	10	192	0	0	0	0
KleLF	10	193	0	0	0	0
KleLF	10	194	0	0	0	0
KleLF	10	195	0	0	4.5203869451225E-05	0
KleLF	10	196	0	0	0	0
KleLF	10	197	0	4.5203869451225E-05	0	0
KleLF	10	198	0	0	0	0
KleLF	10	199	0	0	0	0
KleLF	10	200	0	0	0	0
KleLF	10	201	0	0	0	0
KleLF	10	202	0	0	0	0
KleLF	10	203	0	0	4.5203869451225E-05	0
KleLF	10	204	0	0	0	0
KleLF	10	205	0	0	0	0
KleLF	10	206	0	0	0	0
KleLF	10	207	0	0	0	0
KleLF	10	208	0	0	0	0
KleLF	10	209	0	0	3.87626947825413E-05	0
KleLF	10	210	0	0	0	0
KleLF	10	211	0	0	0	0
KleLF	10	212	0	0	0	0
KleLF	10	213	0	0	0	0
KleLF	10	214	0	0	0	0
KleLF	10	215	0	0	0	0
KleLF	10	216	0	0	0	0
KleLF	10	217	4.5203869451225E-05	0	0	0
KleLF	10	218	0	0	0	0
KleLF	10	219	0	0	0	0
KleLF	10	220	0	0	0	0
KleLF	10	221	0	0	0	0
KleLF	10	222	0	0	0	0
KleLF	10	223	0	0	0	0
KleLF	10	224	0	0	0	0
KleLF	10	225	0	0	0	4.5203869451225E-05
KleLF	10	226	3.87566855282536E-05	0	0	3.87566855282536E-05
KleLF	10	227	0	0	0	0
KleLF	10	228	0	0	0	0
KleLF	10	229	0	0	0	0
KleLF	10	230	0	0	0	0
KleLF	10	231	0	0	0	0
KleLF	10	232	0	0	0	0
KleLF	10	233	0	0	0	0
KleLF	10	234	0	0	0	0
KleLF	10	235	4.5203869451225E-05	0	0	0
KleLF	10	236	0	0	0	0
KleLF	10	237	0	0	0	0
KleLF	10	238	0	0	0	0
KleLF	10	239	0	0	0	0
KleLF	10	240	0	0	0	0
KleLF	10	241	3.87566855282536E-05	0	0	0
KleLF	10	242	0	0	0	0
KleLF	10	243	0	0	0	0
KleLF	20	1	4.26766814612496E-05	0	0	0
KleLF	20	2	0	0	0	0
KleLF	20	3	0	0	0	0
KleLF	20	4	0	0	0	0
KleLF	20	5	0	0	0	0
KleLF	20	6	0	0	0	0
KleLF	20	7	4.25423296179699E-05	4.55580865603645E-05	0	0
KleLF	20	8	0	0	0	0
KleLF	20	9	0	0	0	0
KleLF	20	10	0	0	0	0
KleLF	20	11	0	0	0	0
KleLF	20	12	0	0	0	4.55497859160062E-05
KleLF	20	13	0	0	4.55497859160062E-05	0
KleLF	20	14	0	0	0	0
KleLF	20	15	0	0	0	0
KleLF	20	16	0	0	0	0
KleLF	20	17	0	0	0	0
KleLF	20	18	0	0	0	0
KleLF	20	19	0	0	0	8.8143976000813E-05
KleLF	20	20	0	0	4.25423296179699E-05	0
KleLF	20	21	0	0	0	0
KleLF	20	22	0	0	0	0
KleLF	20	23	0	0	0	0
KleLF	20	24	0	0	0	0
KleLF	20	25	0	0	4.25459496255956E-05	0
KleLF	20	26	0	0	0	0
KleLF	20	27	4.25423296179699E-05	0	0	0
KleLF	20	28	0	0	0	0
KleLF	20	29	0	0	0	0
KleLF	20	30	0	0	0	0
KleLF	20	31	0	0	0	0
KleLF	20	32	0	0	4.55663902305659E-05	0
KleLF	20	33	0	0	0	0
KleLF	20	34	0	0	0	0
KleLF	20	35	0	0	0	0
KleLF	20	36	0	0	0	0
KleLF	20	37	0	0	0	0
KleLF	20	38	0	0	0	0
KleLF	20	39	0	4.64295663478503E-05	0	0
KleLF	20	40	0	0	0	0
KleLF	20	41	4.25423296179699E-05	0	0	0
KleLF	20	42	0	0	0	0
KleLF	20	43	0	0	0	0
KleLF	20	44	0	0	0	0
KleLF	20	45	0	0	0	0
KleLF	20	46	0	0	0	0
KleLF	20	47	0	0	0	0
KleLF	20	48	0	0	0	0
KleLF	20	49	0	0	0	0
KleLF	20	50	0	4.55622380171314E-05	0	0
KleLF	20	51	0	0	0	0
KleLF	20	52	0	0	0	0
KleLF	20	53	0	4.55497859160062E-05	0	0
KleLF	20	54	0	0	4.57582135993411E-05	0
KleLF	20	55	0	0	0	0
KleLF	20	56	0	0	0	0
KleLF	20	57	0	0	0	0
KleLF	20	58	0	0	0	0
KleLF	20	59	0	0	0	0
KleLF	20	60	0	0	0	0
KleLF	20	61	0	0	0	0
KleLF	20	62	0	0	0	0
KleLF	20	63	0	0	0	4.55456367280015E-05
KleLF	20	64	0	0	0	0
KleLF	20	65	0	0	8.50774204526119E-05	0
KleLF	20	66	0	0	0	0
KleLF	20	67	0	0	0	0
KleLF	20	68	0	0	0	0
KleLF	20	69	8.80843469543074E-05	0	0	0
KleLF	20	70	0	0	0	0
KleLF	20	71	0	0	0	0
KleLF	20	72	0	0	9.10912734560029E-05	0
KleLF	20	73	0	0	0	0
KleLF	20	74	0	0	0	4.25423296179699E-05
KleLF	20	75	0	0	0	0
KleLF	20	76	4.25387102263059E-05	0	0	0
KleLF	20	77	0	0	0.000176183172707	0
KleLF	20	78	0	0	0	0
KleLF	20	79	0	0	0	0
KleLF	20	80	0	0	4.25423296179699E-05	4.55456367280015E-05
KleLF	20	81	0	0	0	0
KleLF	20	82	0	0	4.25423296179699E-05	0
KleLF	20	83	0	0	4.55456367280015E-05	0
KleLF	20	84	0	0	0	0
KleLF	20	85	0	0	0	0
KleLF	20	86	0	0	0	0
KleLF	20	87	0	0	0	0
KleLF	20	88	0	0	0	0
KleLF	20	89	0	0	0	4.25423296179699E-05
KleLF	20	90	0	0	0	0
KleLF	20	91	0	0	0	0
KleLF	20	92	0	0	0.000127626988854	0
KleLF	20	93	4.25423296179699E-05	4.55497859160062E-05	0	0
KleLF	20	94	0	0	0	0
KleLF	20	95	0	0	0.000179191687366	0
KleLF	20	96	0	0	0	0
KleLF	20	97	0	4.25387102263059E-05	4.55456367280015E-05	0
KleLF	20	98	0	0	0	0
KleLF	20	99	0	0	4.25423296179699E-05	0
KleLF	20	100	0	4.25423296179699E-05	0	0
KleLF	20	101	4.55456367280015E-05	0	0	4.25423296179699E-05
KleLF	20	102	0	0	0	0
KleLF	20	103	0	0	0	0
KleLF	20	104	0	0	0	0
KleLF	20	105	0	0	0	0
KleLF	20	106	0	0	0	0
KleLF	20	107	0	0	0	0
KleLF	20	108	0	0	0	0
KleLF	20	109	0	0	0	0
KleLF	20	110	0	0	0	0
KleLF	20	111	0	0	0	0
KleLF	20	112	0	0	0	0
KleLF	20	113	0	0	0	0
KleLF	20	114	0	0	0	0
KleLF	20	115	0	0	0	0
KleLF	20	116	0	0	0	0
KleLF	20	117	4.25423296179699E-05	0	0	0
KleLF	20	118	0	0	4.55456367280015E-05	0
KleLF	20	119	0	0	0	0
KleLF	20	120	0	0	4.25459496255956E-05	0
KleLF	20	121	0	0	8.80884961423121E-05	0
KleLF	20	122	0	0	0	0
KleLF	20	123	0	0	0	0
KleLF	20	124	0	0	0	0
KleLF	20	125	0	0	0	0
KleLF	20	126	4.55456367280015E-05	0	0	0
KleLF	20	127	0	0	0	4.55497859160062E-05
KleLF	20	128	0	0	8.80879663459713E-05	0
KleLF	20	129	0	0	0	0
KleLF	20	130	0	0	0	0
KleLF	20	131	0	0	0	4.25423296179699E-05
KleLF	20	132	0	0	0	0
KleLF	20	133	0	0	0	0
KleLF	20	134	0	4.55539358600583E-05	0	0
KleLF	20	135	0	0	0	4.25423296179699E-05
KleLF	20	136	0	0	4.25423296179699E-05	0
KleLF	20	137	0	0	0	0
KleLF	20	138	0	0	0	0
KleLF	20	139	0	0	0	0
KleLF	20	140	0	0	0	0
KleLF	20	141	0	0	0	0
KleLF	20	142	0	0	0.000130630295964	0
KleLF	20	143	0	0	0	0
KleLF	20	144	0	0	0	0
KleLF	20	145	0	0	0	0
KleLF	20	146	0	0	0	0
KleLF	20	147	0	0	8.80921155339761E-05	0
KleLF	20	148	0	0	0	0
KleLF	20	149	0	0	0	0
KleLF	20	150	0	0	0	0
KleLF	20	151	0	0	0	0
KleLF	20	152	0	0	0	0
KleLF	20	153	0	0	0	0
KleLF	20	154	0	0	0	0
KleLF	20	155	0	0	0	0
KleLF	20	156	0	0	0	4.55539358600583E-05
KleLF	20	157	0	0	0	0
KleLF	20	158	0	0	0	0
KleLF	20	159	4.25387102263059E-05	0	0	0
KleLF	20	160	0	0	0	0
KleLF	20	161	0	0	0	0
KleLF	20	162	0	0	0	0
KleLF	20	163	0	0	0	0
KleLF	20	164	0	0	0	0
KleLF	20	165	0	0	0	0
KleLF	20	166	0	0	0.000127626988854	0
KleLF	20	167	0	0	0	0
KleLF	20	168	0	0	0	0
KleLF	20	169	0	0	0	0
KleLF	20	170	0	0	0	0
KleLF	20	171	0	0	0	0
KleLF	20	172	0	0	8.80843469543074E-05	0
KleLF	20	173	0	0	0	0
KleLF	20	174	0	4.25387102263059E-05	0	0
KleLF	20	175	0	0	0	0
KleLF	20	176	0	0	0	0
KleLF	20	177	0	0	8.50846592359398E-05	0
KleLF	20	178	0	0	0	0
KleLF	20	179	0	0	0	0
KleLF	20	180	4.25423296179699E-05	0	0	0
KleLF	20	181	0	0	0	0
KleLF	20	182	0	0	0	0
KleLF	20	183	0	0	0	0
KleLF	20	184	0	0	0	0
KleLF	20	185	0	0	0	0
KleLF	20	186	0	0	0	0
KleLF	20	187	0	0	0	0
KleLF	20	188	0	0	0	0
KleLF	20	189	0	0	0	0
KleLF	20	190	0	4.55456367280015E-05	0	0
KleLF	20	191	0	4.55497859160062E-05	0	0
KleLF	20	192	0	0	0	0
KleLF	20	193	0	0	0	0
KleLF	20	194	0	0	0	0
KleLF	20	195	0	0	4.25387102263059E-05	0
KleLF	20	196	4.55456367280015E-05	0	0	0
KleLF	20	197	0	0	0	0
KleLF	20	198	0	0	0	0
KleLF	20	199	0	0	0	0
KleLF	20	200	0	0	0	0
KleLF	20	201	0	4.25423296179699E-05	0	0
KleLF	20	202	0	0	0	0
KleLF	20	203	0	0	0.000133633603074	0
KleLF	20	204	0	0	0	0
KleLF	20	205	0	0	0	0
KleLF	20	206	0	0	0	0
KleLF	20	207	0	0	0	0
KleLF	20	208	0	0	0	0
KleLF	20	209	0	0	0	0
KleLF	20	210	0	0	4.25387102263059E-05	0
KleLF	20	211	0	0	0	0
KleLF	20	212	0	0.000270308389527	0	0
KleLF	20	213	0	0	0	0
KleLF	20	214	0	0	0	0
KleLF	20	215	0	0	0	0
KleLF	20	216	0	0	0	0
KleLF	20	217	0	0	0	0
KleLF	20	218	0	0	0	0
KleLF	20	219	0	0	4.25423296179699E-05	0
KleLF	20	220	0	0	0	0
KleLF	20	221	0	0	0	0
KleLF	20	222	0	0	0	0
KleLF	20	223	0	0	0	0
KleLF	20	224	0	0	0	0
KleLF	20	225	4.55456367280015E-05	0	0	0
KleLF	20	226	0	0	0	4.25387102263059E-05
KleLF	20	227	0	0	0.000303801422852	0
KleLF	20	228	0	0	9.10912734560029E-05	0
KleLF	20	229	0	0	0	0
KleLF	20	230	0	0	0	0
KleLF	20	231	0	0	0	0
KleLF	20	232	0	0	0	0
KleLF	20	233	0	0	0	0
KleLF	20	234	0	0	0	0
KleLF	20	235	0	0	0	0
KleLF	20	236	0	0	0	0
KleLF	20	237	0	0	0	4.55456367280015E-05
KleLF	20	238	0	0	0	0
KleLF	20	239	0	0	0	0
KleLF	20	240	0	0	0	0
KleLF	20	241	4.55456367280015E-05	0	0	0
KleLF	20	242	8.80967967866704E-05	0	0	0
KleLF	20	243	0	0	8.81004161783343E-05	0
KleLF	37	1	0	0	0	0
KleLF	37	2	0	0	0	0
KleLF	37	3	0	0	0	0
KleLF	37	4	0	0	0	0
KleLF	37	5	0	0	0	0
KleLF	37	6	0	0	0	0.000115997867279
KleLF	37	7	0	0	0	0
KleLF	37	8	0	0	0	0
KleLF	37	9	0	0	0.000183983444298	0
KleLF	37	10	0	0	0	0
KleLF	37	11	0	0	0	0
KleLF	37	12	0	0	0	0
KleLF	37	13	0	0	0	0
KleLF	37	14	0	0	0	0
KleLF	37	15	0	0	0	0
KleLF	37	16	0	0	0	0
KleLF	37	17	0	0	0	0
KleLF	37	18	0	0	0	0
KleLF	37	19	0	0	0	0
KleLF	37	20	0	0	9.60430272762197E-05	0
KleLF	37	21	0	0	0	0
KleLF	37	22	0	0	0	4.80122911465335E-05
KleLF	37	23	4.80122911465335E-05	0	0	9.6024582293067E-05
KleLF	37	24	0	0	0	0
KleLF	37	25	0	0	4.80399692544197E-05	0
KleLF	37	26	0	0	0	4.80630587330578E-05
KleLF	37	27	0	0	0	0
KleLF	37	28	0	0	0	0
KleLF	37	29	0	0	0	0
KleLF	37	30	0	0	0	0
KleLF	37	31	0	0	0	0
KleLF	37	32	0	0	6.7990209409845E-05	0
KleLF	37	33	0	0	0	0
KleLF	37	34	0	0	6.7990209409845E-05	0
KleLF	37	35	0	0	0	0
KleLF	37	36	0	0	0	0
KleLF	37	37	0	0	0	0
KleLF	37	38	0	0	0	0
KleLF	37	39	0	0	0	0
KleLF	37	40	0	0	0	0
KleLF	37	41	0	0	0	0
KleLF	37	42	0	0	0	0
KleLF	37	43	0	0	0	0
KleLF	37	44	0	0	0	0
KleLF	37	45	0	0	6.79809653297077E-05	0
KleLF	37	46	0	0	0	0
KleLF	37	47	0	0	0	0
KleLF	37	48	0	0	0	0
KleLF	37	49	0	0	0	0
KleLF	37	50	0	0	0	0
KleLF	37	51	0	0	0	0
KleLF	37	52	0	0	0	0
KleLF	37	53	0	0	0	0
KleLF	37	54	0	0	6.80087051142546E-05	0
KleLF	37	55	0	0	0	0
KleLF	37	56	0	0	0	0
KleLF	37	57	0	0	0	0
KleLF	37	58	0	0	0	0
KleLF	37	59	0	0	0	0
KleLF	37	60	0	0	0	0
KleLF	37	61	0	0	0	0
KleLF	37	62	0	0	0	0
KleLF	37	63	4.80122911465335E-05	0	0	0
KleLF	37	64	4.80169019494862E-05	0	0	0
KleLF	37	65	0	0	0.000503910374271	0
KleLF	37	66	0	0	0	0
KleLF	37	67	0	0	0	0
KleLF	37	68	0	0	0	0
KleLF	37	69	0	0	0	0
KleLF	37	70	0	0	0	0
KleLF	37	71	0	0	0	0
KleLF	37	72	0	0	0.000336086038026	0
KleLF	37	73	4.80169019494862E-05	0	0	0
KleLF	37	74	0	0	0	6.79809653297077E-05
KleLF	37	75	9.60338038989724E-05	0	0	0
KleLF	37	76	0	0	0	0
KleLF	37	77	0	0	0.000116002478968	0
KleLF	37	78	0	0	0	0
KleLF	37	79	0	0	0	0
KleLF	37	80	0	0	0	0
KleLF	37	81	0	0	0	0
KleLF	37	82	0	0	9.60338038989724E-05	0
KleLF	37	83	0	0	0	0
KleLF	37	84	0	0	0	0
KleLF	37	85	0	0	0	0
KleLF	37	86	0	0	0	0
KleLF	37	87	0	0	0	0
KleLF	37	88	0	0	4.80122911465335E-05	0
KleLF	37	89	0	0	0	0
KleLF	37	90	0	0	0.000260030129916	0
KleLF	37	91	0	0	0	0
KleLF	37	92	0	0	0.000347979769429	0
KleLF	37	93	4.80122911465335E-05	0	0	0
KleLF	37	94	6.79809653297077E-05	0	0	0
KleLF	37	95	0	0	9.6024582293067E-05	0
KleLF	37	96	0	0	4.80122911465335E-05	0
KleLF	37	97	0	0	0	0
KleLF	37	98	0	0	0	0
KleLF	37	99	0	0	0	0
KleLF	37	100	0	0	0	0
KleLF	37	101	0	0	4.80122911465335E-05	4.80122911465335E-05
KleLF	37	102	0	0	0	0
KleLF	37	103	0	0	0	0
KleLF	37	104	0	0	0	0
KleLF	37	105	0	0	0	0
KleLF	37	106	0	0	4.80122911465335E-05	0
KleLF	37	107	0	0	0	0
KleLF	37	108	6.79809653297077E-05	0	0	4.80122911465335E-05
KleLF	37	109	0	0	0.000115993256476	0
KleLF	37	110	0	0	0	0
KleLF	37	111	0	0	0	0
KleLF	37	112	0	0	9.6024582293067E-05	0
KleLF	37	113	0	0	0	0
KleLF	37	114	0	0	0	0
KleLF	37	115	0	0	0	0
KleLF	37	116	0	0	0	4.80122911465335E-05
KleLF	37	117	0	0	0	0
KleLF	37	118	0	0	0	0
KleLF	37	119	0	0	0	6.79809653297077E-05
KleLF	37	120	0	6.79809653297077E-05	0.000231995734558	0
KleLF	37	121	0	0	6.79809653297077E-05	0
KleLF	37	122	0	0	0	0
KleLF	37	123	0	0	0	0
KleLF	37	124	0	0	0	0
KleLF	37	125	0	0	0	0
KleLF	37	126	0	0	0	0
KleLF	37	127	0	0	0	4.80122911465335E-05
KleLF	37	128	0	0	6.79809653297077E-05	0
KleLF	37	129	0	4.80169019494862E-05	0	0
KleLF	37	130	0	4.80122911465335E-05	0	0
KleLF	37	131	0	0	0	6.79809653297077E-05
KleLF	37	132	0	0	0	0
KleLF	37	133	0	0	0	0
KleLF	37	134	0	0	0	0
KleLF	37	135	0	0	0	0.000115993256476
KleLF	37	136	0	0	0.00013598041882	0
KleLF	37	137	0	0	0	0
KleLF	37	138	0	0	0	0
KleLF	37	139	0	0	0	0
KleLF	37	140	0	0	0	0
KleLF	37	141	0	0	0	0
KleLF	37	142	0	0	0.000260030129916	0
KleLF	37	143	0	0	0	0
KleLF	37	144	0	0	0	0
KleLF	37	145	0	0	0	0
KleLF	37	146	0	0	0	0
KleLF	37	147	0	0	0	0
KleLF	37	148	0	0	0	0
KleLF	37	149	0	0	0.000115993256476	0
KleLF	37	150	0	0	0	0
KleLF	37	151	4.80122911465335E-05	0	0	0
KleLF	37	152	0	0	0	0
KleLF	37	153	0	0	0	0
KleLF	37	154	0	0	0	0
KleLF	37	155	0	0	0	0.000115993256476
KleLF	37	156	0	0	0	0
KleLF	37	157	0	0	0	0
KleLF	37	158	4.80169019494862E-05	0	0	0
KleLF	37	159	0	0	0	0
KleLF	37	160	0	0	0	0
KleLF	37	161	0	0	0	0
KleLF	37	162	0	0	0.000144050705848	0
KleLF	37	163	0	0	0	0
KleLF	37	164	0	0	0	0
KleLF	37	165	4.80122911465335E-05	0	0	0
KleLF	37	166	0	0	0.000212017838769	0
KleLF	37	167	4.80122911465335E-05	0	0	0
KleLF	37	168	0	0	0	4.80122911465335E-05
KleLF	37	169	0	0	0	0
KleLF	37	170	0	0	0	0
KleLF	37	171	0	0	0	0
KleLF	37	172	0	0	0.00014403687344	0
KleLF	37	173	0	0	0	0
KleLF	37	174	0	0	0	0
KleLF	37	175	0	0	0	0
KleLF	37	176	0	0	0	0
KleLF	37	177	0	0	0.000115993256476	0
KleLF	37	178	9.60338038989724E-05	0	0	0
KleLF	37	179	0	0	0	0
KleLF	37	180	6.79809653297077E-05	0	0	0
KleLF	37	181	4.80169019494862E-05	0	0	0
KleLF	37	182	0	0	6.79809653297077E-05	4.80122911465335E-05
KleLF	37	183	0	0	0	0
KleLF	37	184	0	0	0	0
KleLF	37	185	0	0	0	0
KleLF	37	186	0	0	0	0
KleLF	37	187	0	0	0	0
KleLF	37	188	0	0	0	0
KleLF	37	189	0	0	0	0
KleLF	37	190	0	0	0	0
KleLF	37	191	0	0	0	0
KleLF	37	192	0	0	4.80122911465335E-05	0
KleLF	37	193	4.80122911465335E-05	0	0	0
KleLF	37	194	0	0	0.000115993256476	0
KleLF	37	195	0	0	0.000164005547623	0
KleLF	37	196	0	0	0	0
KleLF	37	197	6.79809653297077E-05	0	0	0
KleLF	37	198	0	0	0	0
KleLF	37	199	0	0	0	0
KleLF	37	200	0	0	0	0
KleLF	37	201	0	0	0	0
KleLF	37	202	0	0	0	0
KleLF	37	203	0	0	0.000135961930659	0
KleLF	37	204	0	0	0	0
KleLF	37	205	0	0	0	0
KleLF	37	206	0	0	0	0
KleLF	37	207	0	0	0	0
KleLF	37	208	0	0	0	0
KleLF	37	209	0	0	9.60338038989724E-05	0
KleLF	37	210	0	0	0	0
KleLF	37	211	0	0	6.79809653297077E-05	0
KleLF	37	212	0	0	0	0
KleLF	37	213	0	0	0	6.79809653297077E-05
KleLF	37	214	0	0	0	0
KleLF	37	215	0	0	0	6.79809653297077E-05
KleLF	37	216	0	0	0	0
KleLF	37	217	0	0	0	0
KleLF	37	218	0	0	0	0
KleLF	37	219	0	0	0	0
KleLF	37	220	0	0	0	0
KleLF	37	221	0	0	0	0
KleLF	37	222	0	6.79809653297077E-05	0	0
KleLF	37	223	0	0	0.000212017838769	0
KleLF	37	224	0	0	0	6.7990209409845E-05
KleLF	37	225	0	0	6.79809653297077E-05	0
KleLF	37	226	0	0	0	0.000231986512952
KleLF	37	227	0	0	0.000164005547623	0
KleLF	37	228	0	0	0	0
KleLF	37	229	0	0	0	0
KleLF	37	230	0	0	0	0
KleLF	37	231	0	0	0	0
KleLF	37	232	0	0	0	0
KleLF	37	233	0	0	0	0
KleLF	37	234	0	0	0	0
KleLF	37	235	0	0	0	0
KleLF	37	236	0	0	0	0
KleLF	37	237	0	0	0	0
KleLF	37	238	0	0	0	0
KleLF	37	239	0	0	0	0
KleLF	37	240	0	0	0	0
KleLF	37	241	0	0	0	0
KleLF	37	242	0	0	0	0.000135961930659
KleLF	37	243	0	0	0.000115993256476	0
KleLF	50	1	0	0	0	0
KleLF	50	2	0	0	0	0
KleLF	50	3	0	4.33952438812706E-05	0	0
KleLF	50	4	0	0	0	0
KleLF	50	5	4.33952438812706E-05	0	0	4.33952438812706E-05
KleLF	50	6	0	0	4.33914779137377E-05	4.64425041798254E-05
KleLF	50	7	0	0	0	0
KleLF	50	8	0	0	0	0
KleLF	50	9	0	0	0	0
KleLF	50	10	0	0	0	0
KleLF	50	11	0	0	0	0
KleLF	50	12	0	0	0	0
KleLF	50	13	0	0	0	0
KleLF	50	14	0	0	0	0
KleLF	50	15	0	0	0	0
KleLF	50	16	0	0	4.33914779137377E-05	0
KleLF	50	17	8.68130914141853E-05	0	0	0
KleLF	50	18	4.64511334076552E-05	0	0	0
KleLF	50	19	4.65029761904762E-05	0	0	8.99359157318244E-05
KleLF	50	20	0	0	4.34253951710961E-05	0
KleLF	50	21	0	0	0	0
KleLF	50	22	0	0	4.64381907680877E-05	0.000136271625417
KleLF	50	23	0	0	9.28850083596507E-05	4.33952438812706E-05
KleLF	50	24	0	0	0	0
KleLF	50	25	0	0	4.64727205130588E-05	0
KleLF	50	26	0	0	0	0
KleLF	50	27	0	0	0	0
KleLF	50	28	0	0	0	0
KleLF	50	29	0	0	0	0
KleLF	50	30	0	0	0	0
KleLF	50	31	0	4.33952438812706E-05	0	0
KleLF	50	32	0	0	0	0
KleLF	50	33	4.64468183929401E-05	0	0	0
KleLF	50	34	0	0	8.68281670573934E-05	0
KleLF	50	35	0	0	0	0
KleLF	50	36	0	0	0	0
KleLF	50	37	0	0	0	0
KleLF	50	38	0	0	0	0
KleLF	50	39	0	0	0	0
KleLF	50	40	0	0	0	0
KleLF	50	41	0	0	0	0
KleLF	50	42	0	0	0	0
KleLF	50	43	0	0	0	0
KleLF	50	44	0	0	0	0
KleLF	50	45	0	0	0	0
KleLF	50	46	4.33952438812706E-05	0	0	4.33952438812706E-05
KleLF	50	47	0	0	0	0
KleLF	50	48	0	0	0	0
KleLF	50	49	0	0	0	0
KleLF	50	50	0	0	0	0
KleLF	50	51	4.64468183929401E-05	0	0	0
KleLF	50	52	0	0	0	0
KleLF	50	53	0	0	0	0
KleLF	50	54	0	0	4.33914779137377E-05	0
KleLF	50	55	0	0	0	0
KleLF	50	56	0	0	0	0
KleLF	50	57	0	0	0	0
KleLF	50	58	0	4.33952438812706E-05	0	0
KleLF	50	59	0	0	0	0
KleLF	50	60	0	0	0	0
KleLF	50	61	0	0	0	0
KleLF	50	62	0	0	0	0
KleLF	50	63	0	0	0	0
KleLF	50	64	0	0	0	0
KleLF	50	65	0	0	4.33914779137377E-05	0
KleLF	50	66	0	0	0	0
KleLF	50	67	0	0	0	0
KleLF	50	68	0	0	0	0
KleLF	50	69	0	0	0	0
KleLF	50	70	0	0	0	0
KleLF	50	71	0	0	0	0
KleLF	50	72	0	0	0.000179650712142	0
KleLF	50	73	0	0	0	0
KleLF	50	74	9.28677563150074E-05	0	0	8.98291220387743E-05
KleLF	50	75	4.33990105025605E-05	0	0	0
KleLF	50	76	0	0	0	0
KleLF	50	77	0	0	0	0
KleLF	50	78	0	0	0	0
KleLF	50	79	0	0	0	0
KleLF	50	80	0	0	4.64338781575037E-05	0
KleLF	50	81	0	0	0	0
KleLF	50	82	0	0	0	0
KleLF	50	83	0	0	0	0
KleLF	50	84	0	0	0	0
KleLF	50	85	0	0	0	0
KleLF	50	86	0	4.33952438812706E-05	0	0
KleLF	50	87	0	0	0	0
KleLF	50	88	0	0	0	0
KleLF	50	89	0	0	0	0
KleLF	50	90	0	0	4.64338781575037E-05	0
KleLF	50	91	4.64381907680877E-05	0	0	0
KleLF	50	92	0	0	0.000133216833985	0
KleLF	50	93	0	0	0	0
KleLF	50	94	0	0	0	0
KleLF	50	95	0	0	8.98339820935631E-05	0
KleLF	50	96	0	0	0	0
KleLF	50	97	0	0	0	0
KleLF	50	98	0	0	4.33914779137377E-05	0
KleLF	50	99	0	0	0	0
KleLF	50	100	0	0	0	0
KleLF	50	101	0	0	0	0
KleLF	50	102	0	0	0	0
KleLF	50	103	0	0	4.64338781575037E-05	0
KleLF	50	104	0	0	0	0
KleLF	50	105	0	0	0	0
KleLF	50	106	0	0	0.000139301634473	8.98404238645963E-05
KleLF	50	107	4.64381907680877E-05	0	0	0
KleLF	50	108	0	0	0	0
KleLF	50	109	0	0	4.64338781575037E-05	0
KleLF	50	110	0	0	0	0
KleLF	50	111	0	0	0	0
KleLF	50	112	0	0	4.33952438812706E-05	0
KleLF	50	113	0	0	0	0
KleLF	50	114	0	0	0	0
KleLF	50	115	0	0	4.33914779137377E-05	0
KleLF	50	116	4.34027777777778E-05	0	0	0
KleLF	50	117	0	0	0	0
KleLF	50	118	0	0	8.98253560712414E-05	4.64338781575037E-05
KleLF	50	119	0	0	0	0
KleLF	50	120	0	0	8.98253560712414E-05	0
KleLF	50	121	0	0	0	0
KleLF	50	122	4.33914779137377E-05	0	0	0
KleLF	50	123	0	0	0	0
KleLF	50	124	0	0	0	0
KleLF	50	125	0	0	0	0
KleLF	50	126	0	0	0	0
KleLF	50	127	4.64338781575037E-05	0	0	4.64338781575037E-05
KleLF	50	128	0	0	4.64338781575037E-05	0
KleLF	50	129	0	0	0	0
KleLF	50	130	0	0	0	0
KleLF	50	131	4.64381907680877E-05	0	0	4.34027777777778E-05
KleLF	50	132	0	0	4.33952438812706E-05	0
KleLF	50	133	0	4.33952438812706E-05	0	0
KleLF	50	134	0	0	0	0
KleLF	50	135	0	0	4.34065457070926E-05	4.34065457070926E-05
KleLF	50	136	0	0	0.000136266766818	0
KleLF	50	137	0	0	0	0
KleLF	50	138	0	0	0	0
KleLF	50	139	0	0	0	0
KleLF	50	140	4.64338781575037E-05	0	0	0
KleLF	50	141	0	0	0	0
KleLF	50	142	0	0	0.000179673311871	0
KleLF	50	143	0	0	0	0
KleLF	50	144	0	0	0	0
KleLF	50	145	0	0	0	0
KleLF	50	146	0	0	0	0
KleLF	50	147	0	0	0	0
KleLF	50	148	0	0	0	0
KleLF	50	149	0	0	8.67980210051211E-05	0
KleLF	50	150	0	0	0	0
KleLF	50	151	0	0	0	0
KleLF	50	152	0	0	0	0
KleLF	50	153	0	0	0	0
KleLF	50	154	0	0	0	0
KleLF	50	155	0	0	0.000136266766818	4.64338781575037E-05
KleLF	50	156	0	0	0	4.64338781575037E-05
KleLF	50	157	9.28763815361753E-05	0	4.33990105025605E-05	0
KleLF	50	158	4.34027777777778E-05	0	0	0
KleLF	50	159	0	0	0	0
KleLF	50	160	0	0	0	0
KleLF	50	161	0	0	0	0
KleLF	50	162	0	0	0	0
KleLF	50	163	0	0	0	0
KleLF	50	164	0	0	0	0
KleLF	50	165	0	0	0	0
KleLF	50	166	0	0	9.28677563150074E-05	0
KleLF	50	167	0	0	0	0
KleLF	50	168	0	0	0	0
KleLF	50	169	0	0	0	0
KleLF	50	170	0	0	0	0
KleLF	50	171	0	0	0	0
KleLF	50	172	0	0	0	0
KleLF	50	173	0	0	0	0
KleLF	50	174	0	0	0	0
KleLF	50	175	0	0	0	0
KleLF	50	176	0	0	0	0
KleLF	50	177	0	0	0	0
KleLF	50	178	4.64381907680877E-05	0	0	0
KleLF	50	179	0	4.34027777777778E-05	0	0
KleLF	50	180	0	0	0	0
KleLF	50	181	0	0	0	0
KleLF	50	182	4.64338781575037E-05	0	0	4.33990105025605E-05
KleLF	50	183	4.64338781575037E-05	0	0	0
KleLF	50	184	0	0	0	0
KleLF	50	185	0	4.64338781575037E-05	0	0
KleLF	50	186	0	0	0	0
KleLF	50	187	4.34065457070926E-05	0	0	0
KleLF	50	188	0	0	4.64468183929401E-05	0
KleLF	50	189	0	0	0	0
KleLF	50	190	0	0	0	0
KleLF	50	191	0	0	0	0
KleLF	50	192	0	0	0	0
KleLF	50	193	0	0	0	0
KleLF	50	194	0	0	9.28677563150074E-05	0
KleLF	50	195	0	0	0	0
KleLF	50	196	8.98366559352815E-05	0	0	0
KleLF	50	197	0	0	0	0
KleLF	50	198	0	0	0	0
KleLF	50	199	4.64381907680877E-05	0	0	0
KleLF	50	200	0	0	0	0
KleLF	50	201	0	0	0	0
KleLF	50	202	0	0	0	0
KleLF	50	203	0	0	0.000226107190028	0
KleLF	50	204	0	0	0	0
KleLF	50	205	0	0	0	0
KleLF	50	206	0	0	0	0
KleLF	50	207	4.33914779137377E-05	0	0	0
KleLF	50	208	0	0	0	0
KleLF	50	209	0	0	8.98328886600642E-05	0
KleLF	50	210	0	0	0	0
KleLF	50	211	0	0	0	0
KleLF	50	212	0	0	0	0
KleLF	50	213	0	0	0	0
KleLF	50	214	4.33990105025605E-05	0	0	0
KleLF	50	215	0	0	0	0
KleLF	50	216	0	0	0	0
KleLF	50	217	0	0	0	0
KleLF	50	218	0	0	0	0
KleLF	50	219	9.28763815361753E-05	0	0	0
KleLF	50	220	4.64338781575037E-05	0	0	0
KleLF	50	221	0	0	0	0
KleLF	50	222	0	0	0	0
KleLF	50	223	0	0	0	0
KleLF	50	224	0	0	0	4.33914779137377E-05
KleLF	50	225	4.64338781575037E-05	0	0	4.64338781575037E-05
KleLF	50	226	0	0	0	0
KleLF	50	227	0	0	4.64338781575037E-05	0
KleLF	50	228	0	0	0	0
KleLF	50	229	4.64338781575037E-05	0	0	0
KleLF	50	230	0	0	0	0
KleLF	50	231	0	0	0	0
KleLF	50	232	0	0	0	0
KleLF	50	233	0	0	0	0
KleLF	50	234	0	0	0	0
KleLF	50	235	0	0	0	0
KleLF	50	236	0	0	0	0
KleLF	50	237	0	0	0	8.67829558274755E-05
KleLF	50	238	0	0	0	0
KleLF	50	239	0	0	0	0
KleLF	50	240	0	0	0	0
KleLF	50	241	4.33914779137377E-05	0	0	0
KleLF	50	242	0	0	0	8.67829558274755E-05
KleLF	50	243	0	0	0	0
PIPI	10	1	0	0	0	0
PIPI	10	2	3.63029114935018E-05	0	0	0
PIPI	10	3	0	0	0	0
PIPI	10	4	0	0	3.63081838646431E-05	0
PIPI	10	5	0	0	0	0
PIPI	10	6	0	0	3.8322986127079E-05	0
PIPI	10	7	3.63134577674486E-05	0	0	0
PIPI	10	8	0	0	0	0
PIPI	10	9	0	0	0.000365072913516	0
PIPI	10	10	0	0	0	0
PIPI	10	11	3.8322986127079E-05	0	0	0
PIPI	10	12	0	0	0	0
PIPI	10	13	0	0	0.000149262339983	0
PIPI	10	14	0	0	0	0
PIPI	10	15	0	0	0	0
PIPI	10	16	0	0	7.26163677292862E-05	3.63081838646431E-05
PIPI	10	17	7.26058229870035E-05	0	0	0
PIPI	10	18	0	0	0	0
PIPI	10	19	7.46646282214858E-05	0	0	0
PIPI	10	20	0	0	0.000111120754992	0
PIPI	10	21	0	0	0	0
PIPI	10	22	0	0	0	0
PIPI	10	23	3.63029114935018E-05	0	0	3.63029114935018E-05
PIPI	10	24	0	0	0	3.63081838646431E-05
PIPI	10	25	0	0	0.000113035876058	0
PIPI	10	26	0	0	0	0
PIPI	10	27	0	0	0	0
PIPI	10	28	0	0	0	7.46429228050709E-05
PIPI	10	29	0	0	0	0
PIPI	10	30	0	0	0	0
PIPI	10	31	0	0	0	0
PIPI	10	32	0	0	7.46608712065883E-05	0
PIPI	10	33	0	0	3.83347389404278E-05	0
PIPI	10	34	0	0	0.000111201209625	0
PIPI	10	35	0	0	0	3.83347389404278E-05
PIPI	10	36	0	0	0	0
PIPI	10	37	3.63081838646431E-05	0	0	0
PIPI	10	38	0	3.63055474876561E-05	0	0
PIPI	10	39	0	0	0	0
PIPI	10	40	0	3.84024577572965E-05	0	0
PIPI	10	41	3.83464989646445E-05	3.83464989646445E-05	0	0
PIPI	10	42	0	0	3.83259236547601E-05	0
PIPI	10	43	0	0	0	0
PIPI	10	44	0.000108924551594	0	0	0
PIPI	10	45	0	0	0	0
PIPI	10	46	3.63081838646431E-05	0	0	3.63081838646431E-05
PIPI	10	47	3.63002758820967E-05	0	0	0
PIPI	10	48	0	0	0	0
PIPI	10	49	0	0	0	0
PIPI	10	50	0	0	0	0
PIPI	10	51	0	0	0	0
PIPI	10	52	0	0	0	0
PIPI	10	53	0	0	0	0
PIPI	10	54	0	0	0.000111052353488	3.84201629014907E-05
PIPI	10	55	0	3.63029114935018E-05	0	0
[truncated: 4,319 more rows]
